# Supplementary material for: Antibiotic resistance genes in the gut microbiota of mothers and linked neonates with or without sepsis from low- and middle-income countries
Source: Nat Microbiol. 2022 Aug 4;7(9):1337–47. doi: 10.1038/s41564-022-01184-y (PMC9417982; doi:10.1038/s41564-022-01184-y)
Supplement: Supplementary file 4 — Data on plasmid types harbouring blaNDM and blaOXA-48-like genes unveiled by hybrid Illumina and ONT genome assembly. [file 41564_2022_1184_MOESM4_ESM.xlsx]

## Sheet: Sheet1
Supplementary Table 1 - Plasmid types harbouring blaNDM and blaOXA-48-like genes unveiled by hybrid Illumina and ONT genome assembly on a selection of n= 50 isolates. ONT sequencing metrics are also shown.
Isolate details						blaNDM variant	blaOXA-48 like variant	blaNDM location				blaOXA-48 like location				Oxford Nanopore Technologies sequencing details
Isolate ID	Site	Sample type	Biosample accession	Species ID	ST			blaNDM plasmid type	blaNDM-Contig	Plasmid complete	Plasmid size (bp)	blaOXA-48 like plasmid type	blaOXA-48 like Contig	Plasmid complete	Plasmid size (bp)	Barcode	Long-read PASS/FAIL	# contigs	Largest contig	Total length	GC (%)	N50
BC-BR1073-1	BC	BR	SAMN21922836	Klebsiella pneumoniae	14	blaNDM-1	blaOXA-232	IncFIB/FII	4	Yes	249417	ColKP3_1	9	Yes	6141	BC23	PASS	19	2671080	5745679	56.83	1943094
BC-BR1277-1	BC	BR	SAMN21922837	Escherichia coli	156	blaNDM-7	NA	IncX3_1	3	Yes	54427	NA	NA	NA	NA	BC16	PASS	15	5082521	5336105	50.81	5082521
BC-BR1421-3	BC	BR	SAMN21922838	Escherichia coli	405	blaNDM-5	NA	IncFII	3	Yes	97349	NA	NA	NA	NA	BC14	PASS	6	5197174	5556123	50.61	5197174
BC-BR1493-1	BC	BR	SAMN21922839	Klebsiella pneumoniae	11	blaNDM-1	NA	IncA/C2	4	Yes	72348	NA	NA	NA	NA	BC15	PASS	11	4376321	5546339	57.23	4376321
BC-BR1553-1	BC	BR	SAMN21922840	Enterobacter xiangfangensis	544	blaNDM-1	NA	IncFII	3	Yes	81377	NA	NA	NA	NA	BC34	PASS	4	4711383	5101993	54.76	4711383
BC-BR157-1	BC	BR	SAMN21922841	Enterobacter hormaechei	171	blaNDM-1	NA	IncX3_1	2	Yes	57224	NA	NA	NA	NA	BC12	PASS	19	4864405	4970961	54.98	4864405
BC-BR166-1	BC	BR	SAMN21922842	Enterobacter hormaechei	418	blaNDM-1	NA	IncFIB	4	Yes	76487	NA	NA	NA	NA	BC19	PASS	7	4607649	4953420	55.14	4607649
BC-BR174-3	BC	BR	SAMN21922843	Escherichia coli	4684	blaNDM-1	NA	IncX3_1	3	Yes	57221	NA	NA	NA	NA	BC02	PASS	15	4755668	4963654	50.75	4755668
BC-BR185-5	BC	BR	SAMN21922844	Enterobacter hormaechei	93	blaNDM-7	NA	IncX3_1	4	Yes	46132	NA	NA	NA	NA	BC18	PASS	8	4917189	5150352	55.4	4917189
BC-BR222-1	BC	BR	SAMN21922845	Enterobacter hormaechei	171	blaNDM-1	NA	IncX3_1	3	Yes	57224	NA	NA	NA	NA	BC07	PASS	11	4774151	5012264	54.95	4774151
BC-BR228-2	BC	BR	SAMN21922846	Escherichia coli	4684	blaNDM-1	NA	IncX3_1	3	Yes	57221	NA	NA	NA	NA	BC03	PASS	3	4758536	4942260	50.8	4758536
BC-BR229-1	BC	BR	SAMN21922847	Escherichia coli	4684	blaNDM-1	NA	IncX3_1	3	Yes	57221	NA	NA	NA	NA	BC04	PASS	4	4671022	4861268	50.78	4671022
BC-BR264-1	BC	BR	SAMN21922848	Enterobacter hormaechei	418	blaNDM-7	NA	IncFIB	4	Yes	76487	NA	NA	NA	NA	BC05	PASS	10	4607384	4952165	55.14	4607384
BC-BR267-1	BC	BR	SAMN21922849	Enterobacter hormaechei	418	blaNDM-1	NA	IncFIB	4	Yes	76487	NA	NA	NA	NA	BC06	PASS	10	4607410	4953047	55.14	4607410
BC-BR404-6	BC	BR	SAMN21922850	Klebsiella pneumoniae	244	blaNDM-1	NA	IncFIA	4	No	121992	NA	NA	NA	NA	BC10	PASS	15	5004245	5617912	57.15	5004245
BC-BR406-2	BC	BR	SAMN21922851	Enterobacter cloacae	68	blaNDM-1	NA	IncN	3	No	41286	NA	NA	NA	NA	BC09	PASS	4	4775718	4912294	55.3	4775718
BC-BR428-1	BC	BR	SAMN21922852	Enterobacter cloacae	68	blaNDM-1	NA	IncN	4	Yes	2496	NA	NA	NA	NA	BC01	PASS	6	4724140	4914486	55.29	4724140
BC-BR476-2	BC	BR	SAMN21922854	Enterobacter hormaechei	171	blaNDM-1	NA	IncN	4	No	41515	NA	NA	NA	NA	BC08	PASS	4	4616948	5071364	54.62	4616948
BC-BR536-2a	BC	BR	SAMN21922855	Klebsiella quasipneumoniae subsp. similipneumoniae	1998	blaNDM-7	NA	IncX3_1	3	Yes	46161	NA	NA	NA	NA	BC49	PASS	7	5349209	5626291	57.53	5349209
BC-MR101-3	BC	MR	SAMN21922835	Enterobacter hormaechei	418	blaNDM-1	NA	IncFII	3	Yes	100207	NA	NA	NA	NA	BC30	PASS	5	4696931	4961493	55.18	4696931
BC-MR23-1	BC	MR	SAMN21922856	Klebsiella pneumoniae	394	blaNDM-5	NA	Not determined	4	Yes	10494	NA	NA	NA	NA	BC20	PASS	8	5325285	5749962	56.85	5325285
BC-MR44-1	BC	MR	SAMN21922857	Klebsiella pneumoniae	394	blaNDM-5	NA	Not determined	5	Yes	4008	NA	NA	NA	NA	BC21	PASS	8	5325299	5738257	56.89	5325299
BK-BR1130-3	BK	BR	SAMN21922859	Escherichia coli	405	blaNDM-5	NA	IncFII/FIA	2	Yes	88837	NA	NA	NA	NA	BC31	PASS	8	5209541	5449668	50.48	5209541
BK-BR1146-4	BK	BR	SAMN21922860	Escherichia coli	405	blaNDM-5	NA	IncFII/FIA	2	Yes	88855	NA	NA	NA	NA	BC32	PASS	7	5209796	5447522	50.49	5209796
BK-BR752-3	BK	BR	SAMN21922861	Enterobacter hormaechei	113	blaNDM-1	NA	IncFIB/FII	4	Yes	110260	NA	NA	NA	NA	BC42	PASS	10	4516179	4999801	55.5	4516179
BK-BR755-2	BK	BR	SAMN21922862	Enterobacter hormaechei	113	blaNDM-1	NA	IncFIB/FII	5	Yes	110260	NA	NA	NA	NA	BC43	PASS	13	4200237	4999298	55.5	4200237
NK-MR1529-1	NK	MR	SAMN21922863	Escherichia coli	940	NA	blaOXA-181	NA	NA	NA	NA	ColKP3/IncFIC	2	Yes	96185	BC37	PASS	6	4748035	4954526	50.67	4748035
NK-MR6742-1	NK	MR	SAMN21922864	Escherichia coli	315	blaNDM-5	NA	IncX3_1	3	Yes	46161	NA	NA	NA	NA	BC51	PASS	3	5020035	5203687	50.6	5020035
NN-BR118-1	NN	BR	SAMN21922865	Enterobacter xiangfangensis	ND	blaNDM-1	NA	IncFIB/FII	3	Yes	109157	NA	NA	NA	NA	BC50	PASS	13	4698753	5153158	54.65	4698753
PC-BR56-2	PC	BR	SAMN21922866	Enterobacter cloacae	84	blaNDM-1	NA	IncA/C2	3	Yes	141533	NA	NA	NA	NA	BC46	PASS	3	4905156	5380785	54.23	4905156
PP-BR1050-3	PP	BR	SAMN21922867	Klebsiella pneumoniae	11	blaNDM-7	NA	IncA/C2, IncX3	3 (NDM-4), 5 (NDM-7)	Yes, Yes	145843, 39373	NA	NA	NA	NA	BC35	PASS	9	5379985	5862813	56.92	5379985
PP-BR187-2	PP	BR	SAMN21922868	Escherichia coli	4038	blaNDM-1	NA	IncA/C2	2	Yes	141533	NA	NA	NA	NA	BC36	PASS	7	4877030	5193925	50.78	4877030
PP-BR2142-1	PP	BR	SAMN21922869	Escherichia coli	448	blaNDM-24	NA	IncA/C2, IncX3	3, 6 (two copies)	Yes, Yes	141533, 44519	NA	NA	NA	NA	BC52	PASS	12	4164686	5441778	50.62	4164686
PP-BR254-2	PP	BR	SAMN21922871	Klebsiella pneumoniae	11	blaNDM-7	NA	IncA/C2	3	Yes	145843	NA	NA	NA	NA	BC38	PASS	7	5381779	5828111	56.98	5381779
PP-BR324-2	PP	BR	SAMN21922872	Escherichia coli	10987	blaNDM-1	NA	IncA/C2	2	Yes	145843	NA	NA	NA	NA	BC26	PASS	8	4679986	5078709	50.89	4679986
PP-BR326-1	PP	BR	SAMN21922873	Klebsiella pneumoniae	11	blaNDM-7	NA	IncA/C2 (3), IncX3	3 (NDM-1), 5 (NDM-7)	Yes	145843, 39372	NA	NA	NA	NA	BC53	PASS	8	5380474	5871915	56.91	5380474
PP-BR418-2	PP	BR	SAMN21922874	Klebsiella pneumoniae	48	blaNDM-1	NA	Not determined	4	Yes	7397	NA	NA	NA	NA	BC39	PASS	6	5143396	5558447	56.98	5143396
PP-BR4812-1	PP	BR	SAMN21922875	Enterobacter cloacae	1240	blaNDM-1	NA	IncFII/FIA	2	Yes	97178	NA	NA	NA	NA	BC47	PASS	4	4508976	4675583	55.23	4508976
PP-BR563-2	PP	BR	SAMN21922876	Klebsiella pneumoniae	20	blaNDM-1	NA	truncated, not determined	5	Yes	7397	NA	NA	NA	NA	BC44	PASS	6	5310527	5928518	56.47	5310527
PP-BR7144-2	PP	BR	SAMN21922878	Escherichia coli	167	blaNDM-1	blaOXA-181	IncA/C2	2	Yes	141533	ColKP3, IncX3	5	Yes	51479	BC45	PASS	12	4806477	5231403	50.85	4806477
PP-BR737-1	PP	BR	SAMN21922879	Klebsiella pneumoniae	15	blaNDM-1	blaOXA-181	IncA/C2	3	Yes	141533	ColKP3, IncX3	5	Yes	51479	BC29	PASS	10	5332228	5914648	56.7	5332228
PP-BR7756-2	PP	BR	SAMN21922880	Escherichia coli	7331	blaNDM-1	NA	IncA/C2	2	Yes	141532	NA	NA	NA	NA	BC33	PASS	5	4739968	4968585	50.88	4739968
PP-BR940-1	PP	BR	SAMN21922881	Escherichia coli	10	blaNDM-1	NA	IncA/C2	2	Yes	145843	NA	NA	NA	NA	BC48	PASS	3	5055924	5309969	50.66	5055924
PP-MR2400-2	PP	MR	SAMN21922870	Escherichia coli	410	blaNDM-5	blaOXA-181	IncFII	5	Yes	47403	ColKP3, IncX3	4	Yes	51479	BC27	PASS	10	4741220	5079071	50.46	4741220
PP-MR5988-1	PP	MR	SAMN21922877	Escherichia coli	2351	NA	blaOXA-181	NA	NA	NA	NA	ColKP3, IncX3	4	Yes	52800	BC40	PASS	9	4560492	4839034	50.73	4560492
