# Supplementary material for: Antibiotic resistance genes in the gut microbiota of mothers and linked neonates with or without sepsis from low- and middle-income countries
Source: Nat Microbiol. 2022 Aug 4;7(9):1337–47. doi: 10.1038/s41564-022-01184-y (PMC9417982; doi:10.1038/s41564-022-01184-y)
Supplement: Supplementary file 5 — Workbook with multiple tabs (a–f) containing results of statistical analyses performed. Legends are available in each tab. [file 41564_2022_1184_MOESM5_ESM.xlsx]

## Sheet: SupplementaryTable2a
Supplementary Table 2a - Univariate analysis to find associations between maternal and living environment variables (maternal) and healthcare setting, maternal, and living environment variables (neonate) carriage of β-lactamase genes among mothers’s (MR) and neonates’ (BR) rectal microbiota. OR, odds ratio; CI, confidence interval upper and lower values; NObs (n=), number of observations. Z tests…
	blaCTX-M-15			blaNDM			blaOXA48-like
	OR	95% CI (upper-lower)	p-value	OR	95% CI (upper-lower)	p-value	OR	95% CI (upper-lower)	p-value
a) Risk factors for carriage of β-lactamase genes among MR
Age of mother	NObs=15217			NObs=15157			NObs=14034
<= 20 years	1.00			1.00			1.00
20 to 35 years	1.01	0.91-1.12	1.000	1.15	0.92-1.43	1.000	0.98	0.67-1.42	1.000
>35 years	1.04	0.89-1.22	1.000	1.34	0.93-1.94	1.000	0.98	0.55-1.75	1.000
Previous pregnancy	NObs=15212			NObs=15212			NObs=14089
No previous pregnancy	1.00			1.00			1.00
Previous pregnancy didn't come to term	1.07	0.98-1.17	1.000	1.07	0.87-1.3	1.000	0.9	0.65-1.23	1.000
Live previous birth	1.04	0.96-1.13	1.000	0.95	0.79-1.14	1.000	0.75	0.55-1.01	1.000
Previous birth status unknown	1.39	0.72-2.69	1.000	0.800	0.19-3.41	1.000	1.42	0.19-10.65	1.000
Mother underlying disease: Diabetes	NObs=15217			NObs=15217			NObs=14094
No	1.00			1.00			1.00
Yes	1.08	0.83-1.41	1.000	0.99	0.59-1.67	1.000	1.45	0.63-3.33	1.000
Mother underlying disease: Hypertension	NObs=15217			NObs=15217			NObs=14094
No	1.00			1.00			1.00
Yes	1.13	0.98-1.31	1.000	1.46	1.12-1.91	0.252	1.53	1.02-2.30	1.000
Mother underlying disease: Immunocompromised	NObs=15217			NObs=15217			NObs=14094
No	1.00			1.00			1.00
Yes	1.31	1.04-1.64	0.836	0.97	0.48-1.97	1.000	0.30	0.04-2.18	1.000
Mother had malaria	NObs=15217			NObs=15217			NObs=14094
No	1.00			1.00			1.00
Yes	1.09	0.95-1.23	1.000	0.88	0.56-1.38	1.000	1.35	0.84-2.16	1.000
Mother had tuberculosis	NObs=15217			NObs=15201			NObs=14078
No	1.00			1.00			1.00
Yes	0.82	0.20-3.29	1.000	1.00	Not estimable		1.00	Not estimable
Maternal infection in the three months prior to enrolment	NObs= 15217			NObs=15217			NObs=14094
No	1.00			1.00			1.00
Yes	1.28	1.03-1.59	1.000	1.22	0.72-2.07	1.000	0.77	0.24-2.47	1.000
Mother had other illness	NObs=15217			NObs=15217			NObs=14094
No	1.00			1.00			1.00
Yes	0.88	0.80-0.96	0.240	0.84	0.68-1.03	1.000	0.70	0.51-0.96	0.875
Mother had typhoid	NObs=15217			NObs=15217			NObs=14094
No	1.00			1.00			1.00
Yes	1.48	0.92-2.40	1.000	3.10	1.06-9.07	1.000	1.35	0.18-10.05	1.000
Mother attended private healthcare in the three months prior to enrolment	NObs=15203			NObs=15203			NObs=14080
No	1.00			1.00			1.00
Yes	0.96	0.88-1.05	1.000	1.02	0.85-1.21	1.000	1.26	0.94-1.68	1.000
Mother visited traditional healer in the three months prior to enrolment	NObs=15214			NObs=15214			NObs=14091
No	1.00			1.00			1.00
Yes	1.14	1.00-1.29	1.000	0.94	0.71-1.25	1.000	0.95	0.60-1.52	1.000
Mother visited hospital in the 12 months prior to enrolment	NObs=15076			NObs=15076			NObs=13953
No	1.00			1.00			1.00
Yes	1.18	1.02-1.37	0.925	1.41	1.01-1.96	1.000	2.03	1.30-3.15	0.082
Mother used antibiotics in the three months prior to enrolment	NObs=14861			NObs=14861			NObs=13738
No	1.00			1.00			1.00
Yes	1.39	1.23-1.58	<0.001	1.79	1.32-2.43	0.008	1.83	1.19-2.80	0.228
Education status of mother	NObs=15187			NObs=15187			NObs=14064
None or limited	1.00			1.00			1.00
Secondary schooling or University	0.89	0.82-0.96	0.205	1.01	0.85-1.2	1.000	1.22	0.92-1.63	1.000
Family member travelled in the 12 months prior to enrolment	NObs=15217			NObs=15217			NObs=14094
No	1.00			1.00			1.00
Yes	0.99	0.91-1.08	1.000	0.91	0.75-1.11	1.000	0.92	0.69-1.24	1.000
Household income equal or higher than country average	NObs=15217			NObs=15217			NObs=14094
No	1.00			1.00			1.00
Yes	0.94	0.83-1.08	1.000	1.35	1.01-1.79	1.000	1.45	0.91-2.31	1.000
Description of residential area	NObs=15209			NObs=15209			NObs=14087
Rural	1.00			1.00			1.00
Urban	0.84	0.77-0.92	0.009	0.99	0.82-1.19	1.000	1.68	1.17-2.41	0.195
Semi rural	0.95	0.83-1.10	1.000	0.98	0.70-1.38	1.000	1.55	0.91-2.65	1.000
Type of residence	NObs=15212			NObs=15212			NObs=13961
Apartment	1.00			1.00			1.00
Separate house	0.99	0.89-1.10	1.000	0.97	0.79-1.19	1.000	0.81	0.59-1.10	1.000
Shack	1.28	1.06-1.53	0.351	0.99	0.66-1.47	1.000	1.05	0.57-1.91	1.000
Other	1.54	1.04-2.29	1.000	0.95	0.42-2.14	1.000	Not estimable
Number of bedrooms in residence	NObs=15217			NObs=15217			NObs=14094
0	1.00			1.00			1.00
1 to 2	0.85	0.65-1.10	1.000	0.83	0.23-3.06	1.000	1.74	0.21-14.64	1.000
3+	0.79	0.60-1.03	1.000	0.95	0.26-3.53	1.000	1.80	0.21-15.32	1.000
Number of people living in residence	NObs=15217			NObs=15217			NObs=14094
1 to 3	1.00			1.00			1.00
4 to 6	0.96	0.88-1.04	1.000	0.97	0.79-1.19	1.000	0.82	0.59-1.13	1.000
7+	1.05	0.95-1.16	1.000	1.16	0.93-1.44	1.000	0.93	0.67-1.30	1.000
Residence water supply	NObs=15146			NObs=15146			NObs=14023
Municipal network	1.00			1.00			1.00
Private well	0.99	0.88-1.11	1.000	1.15	0.91-1.44	1.000	0.71	0.50-1.00	1.000
Communal taps	1.10	0.97-1.25	1.000	0.94	0.68-1.29	1.000	1.38	0.91-2.09	1.000
Water vender, sachet or bottled water	0.95	0.83-1.09	1.000	1.21	0.82-1.77	1.000	0.97	0.60-1.58	1.000
Ground water	1.08	0.94-1.26	1.000	1.00	0.76-1.32	1.000	0.88	0.47-1.62	1.000
Drinking water	NObs=15213			NObs=15213			NObs=14090
Boiled	1.00			1.00			1.00
Filtered	1.06	0.89-1.26	1.000	0.86	0.60-1.21	1.000	0.70	0.37-1.31	1.000
Neither	1.11	0.97-1.26	1.000	0.78	0.57-1.05	1.000	0.59	0.34-1.02	1.000
Frequency of solid waste collection	NObs=15215			NObs=15215			NObs=14068
No solid waste pipe nearby	1.00			1.00			1.00
We deal with it ourselves	1.07	0.94-1.22	1.000	1.30	0.99-1.69	1.000	1.34	0.9-2.00	1.000
Once a week or more	0.99	0.89-1.11	1.000	1.08	0.84-1.40	1.000	1.68	1.11-2.55	0.504
Less than once a week	0.99	0.80-1.22	1.000	0.59	0.29-1.20	1.000	0.40	0.10-1.64	1.000
Not disposed	1.07	0.73-1.57	1.000	2.17	1.28-3.68	0.172	3.21	1.59-6.5	0.042
Other	0.55	0.23-1.33	1.000	0.66	0.09-4.96	1.000	Not estimable
Type of toilet in residence	NObs=15214			NObs=15200			NObs=14077
Pit latrine or not toilet	1.00			1.00			1.00
Sit and/or squat with flush	0.82	0.72-0.94	0.168	1.22	0.9-1.65	1.000	0.80	0.50-1.30	1.000
Other	0.52	0.17-1.55	1.000	1.00	Not estimable		Not estimable
Residence with access to wastewater network	NObs=15212			NObs=15212			NObs=14089
No	1.00			1.00			1.00
Yes	1.20	1.09-1.31	0.006	1.11	0.93-1.34	1.000	1.16	0.86-1.55	1.000
Access to soap	NObs=15213			NObs=15213			NObs=14090
No	1.00			1.00			1.00
Yes	0.91	0.67-1.23	1.000	1.24	0.54-2.84	1.000	0.44	0.19-1.01	1.000
Mother handwashing frequency	NObs=15213			NObs=15213			NObs=14090
Occasionally	1.00			1.00			1.00
Frequently	0.86	0.79-0.93	0.017	0.86	0.72-1.03	1.000	1.56	1.17-2.09	0.120
Mother shower frequency	NObs=9569			NObs=9569			NObs=7511
Occasionally	1.00			1.00			1.00
Frequently	1.01	0.92-1.12	1.000	0.93	0.75-1.15	1.000	1.60	1.12-2.28	0.37
b) Risk factors for carriage of β-lactamase genes among BR
Ward type	NObs=2931			NObs=2931			NObs=2841
Maternity	1.00			1.00			1.00
Neonatal	1.29	0.88-1.90	1.000	1.43	0.49-4.19	1.000	2.20	0.19-25.88	1.000
Obstetrics and gynaecology	1.57	0.99-2.47	1.000	1.91	0.60-6.09	1.000	2.23	0.18-28.23	1.000
Others	1.97	1.08-3.59	1.000	1.85	0.58-5.87	1.000	4.71	0.35-64.06	1.000
Number of beds on ward	NObs=2931			NObs=2931			NObs=2841
1 to 3	1.00			1.00			1.00
4 to 10	0.56	0.14-2.23	1.000	0.94	0.22-4.02	1.000	0.87	0.1-7.52	1.000
11 to 20	0.54	0.14-2.12	1.000	0.87	0.20-3.69	1.000	0.27	0.03-2.31	1.000
21+	0.54	0.14-2.17	1.000	0.78	0.18-3.37	1.000	0.26	0.03-2.60	1.000
Bathroom on ward	NObs=2931			NObs=2931			NObs=2841
No	1.00			1.00			1.00
Yes	1.86	0.61-5.72	1.000	1.08	0.30-3.88	1.000	1.10	0.18-6.69	1.000
Mother location on ward	NObs=2581			NObs=2435			NObs=2345
First 1/3 (closest to the door)	1.00			1.00			1.00
Middle 1/3	0.94	0.76-1.17	1.000	1.07	0.83-1.37	1.000	1.51	0.87-2.60	1.000
Last 1/3 (furthest from the door)	0.96	0.73-1.26	1.000	1	0.73-1.37	1.000	1.08	0.55-2.10	1.000
Other	0.75	0.55-1.03	1.000	0.72	0.39-1.36	1.000	0.93	0.37-2.32	1.000
Age of mother	NObs=2931			NObs=2931			NObs=2841
< 20 years	1.00			1.00			1.00
20 to 35 years	1.10	0.89-1.35	1.000	0.79	0.60-1.03	1.000	0.67	0.36-1.24	1.000
>35 years	0.95	0.67-1.36	1.000	0.48	0.26-0.87	0.768	1.56	0.59-4.16	1.000
Mother previous pregnancy	NObs=2930			NObs=2930			NObs=2832
No previous pregnancy	1.00			1.00			1.00
Previous pregnancy didn't come to term	0.97	0.77-1.21	1.000	0.93	0.66-1.29	1.000	0.65	0.36-1.16	1.000
Live previous birth	0.97	0.81-1.16	1.000	0.84	0.67-1.07	1.000	0.66	0.39-1.10	1.000
Previous birth status unknown	0.79	0.17-3.82	1.000	0.66	0.11-4.03	1.000	1.00
Mother underlying disease: Diabetes	NObs=2931			NObs=2931			NObs=2841
No	1.00			1.00			1.00
Yes	1.06	0.56-2.01	1.000	1.53	0.69-3.39	1.000	1.27	0.30-5.39	1.000
Mother underlying disease: Hypertension	NObs=2931			NObs=2931			NObs=2841
No	1.00			1.00			1.00
Yes	0.98	0.76-1.28	1.000	1.38	0.91-2.11	1.000	0.74	0.36-1.51	1.000
Mother underlying disease: Immunocompromised	NObs=2931			NObs=2931			NObs=2841
No	1.00			1.00			1.00
Yes	1.16	0.80-1.69	1.000	3.44	1.35-8.77	0.5	2.1	0.38-11.78	1.000
Mother had malaria	NObs=2931			NObs=2931			NObs=2841
No	1.00			1.00			1.00
Yes	0.86	0.66-1.12	1.000	1.47	0.82-2.63	1.000	79.52	1.25-5046.26	1.000
Mother had tuberculosis	NObs=2930			NObs=2930			NObs=2840
No	1.00	Not estimable		1.00	Not estimable		1.00	Not estimable
Yes	1.00	Not estimable		1.00	Not estimable		1.00	Not estimable
Mother had an infection in the three months prior to enrolment	NObs=2931			NObs=2931			NObs=2841
No	1.00			1.00			1.00
Yes	1.28	0.84-1.96	1.000	1.51	0.93-2.45	1.000	2.29	0.61-8.56	1.000
Mother had other illness	NObs=2931			NObs=2931			NObs=2841
No	1.00			1.00			1.00
Yes	0.97	0.80-1.18	1.000	0.65	0.48-0.88	0.306	0.79	0.45-1.39	1.000
Mother had typhoid	NObs=2931			NObs=2931			NObs=2833
No	1.00			1.00			1.00
Yes	0.49	0.11-2.08	1.000	2.54	0.49-13.02	1.000	1.00
Mother attended private healthcare in the three months prior to enrolment	NObs=2930			NObs=2930			NObs=2840
No	1.00			1.00			1.00
Yes	1.08	0.90-1.28	1.000	1.43	1.15-1.78	0.104	1.15	0.72-1.84	1.000
Mother visited traditional healer in the three months prior to enrolment	NObs=2930			NObs=2930			NObs=2840
No	1.00			1.00			1.00
Yes	0.90	0.74-1.09	1.000	1.01	0.77-1.32	1.000	1.66	0.74-3.71	1.000
Mother visited hospital in the 12 months prior to enrolment	NObs=2925			NObs=2925			NObs=2835
No	1.00			1.00			1.00
Yes	1.14	0.84-1.55	1.000	1.71	1.14-2.58	0.500	1.66	0.84-3.27	1.000
Mother used antibiotics in the three months prior to enrolment	NObs=2786			NObs=2786			NObs=2699
No	1.00			1.00			1.00
Yes	1.20	0.96-1.5	1.000	1.15	0.76-1.74	1.000	1.67	0.78-3.61	1.000
Education status of mother	NObs=2930			NObs=2930			NObs=2840
None or limited	1.00			1.00			1.00
Secondary schooling or University	1.05	0.87-1.27	1.000	1.16	0.90-1.49	1.000	1.04	0.65-1.66	1.000
Family member travelled in the twelve months prior to enrolment	NObs=2931			NObs=2931			NObs=2841
No	1.00			1.00			1.00
Yes	1.11	0.92-1.35	1.000	0.97	0.72-1.31	1.000	0.54	0.32-0.92	1.000
Household income equal or higher than country average	NObs=2931			NObs=2931			NObs=2841
No	1.00			1.00			1.00
Yes	1.00	0.68-1.48	1.000	0.97	0.61-1.52	1.000	2.36	1.03-5.42	1.000
Description of residential area	NObs=2930			NObs=2930			NObs=2840
Rural	1.00			1.00			1.00
Urban	1.03	0.84-1.25	1.000	1.10	0.86-1.41	1.000	1.53	0.93-2.53	1.000
Semi rural	0.97	0.72-1.32	1.000	1.00	0.65-1.56	1.000	0.51	0.18-1.45	1.000
Type of residence	NObs=2931			NObs=2931			NObs=2736
Apartment	1.00			1.00			1.00
Separate house	0.96	0.77-1.20	1.000	0.97	0.72-1.30	1.000	0.88	0.49-1.57	1.000
Shack	1.01	0.77-1.33	1.000	1.53	0.99-2.37	1.000	0.65	0.22-1.98	1.000
Other	0.87	0.56-1.36	1.000	0.94	0.58-1.54	1.000	1.00
Number of bedrooms in residence	NObs=2931			NObs=2897			NObs=2841
0	1.00			1.00			1.00
1 to 2	1.51	0.50-4.57	1.000	0.86	0.69-1.09	1.000	0.83	0.05-13.52	1.000
3+	1.59	0.52-4.87	1.000	1.00			0.75	0.04-12.64	1.000
Number of people living in residence	NObs=2931			NObs=2931			NObs=2841
1 to 3	1.00			1.00			1.00
4 to 6	1.01	0.83-1.22	1.000	1.03	0.78-1.36	1.000	1.00	0.56-1.8	1.000
7+	1.12	0.89-1.41	1.000	1.16	0.83-1.62	1.000	0.95	0.50-1.79	1.000
Residence water supply	NObs=2925			NObs=2925			NObs=2835
Municipal network	1.00			1.00			1.00
Private well	0.72	0.50-1.03	1.000	0.61	0.36-1.02	1.000	1.18	0.60-2.3	1.000
Communal taps	0.63	0.49-0.81	0.017	0.78	0.51-1.20	1.000	1.19	0.51-2.77	1.000
Water vender, sachet or bottled water	0.8	0.58-1.10	1.000	0.96	0.53-1.71	1.000	2.19	0.56-8.49	1.000
Ground water	0.91	0.69-1.19	1.000	1.07	0.80-1.45	1.000	1.05	0.42-2.59	1.000
Drinking water	NObs=2931			NObs=2931			NObs=2841
Boiled	1.00			1.00			1.00
Filtered	0.79	0.54-1.15	1.000	1.15	0.74-1.78	1.000	0.55	0.21-1.43	1.000
Neither	1.05	0.78-1.4	1.000	1.39	0.98-1.98	1.000	0.61	0.27-1.39	1.000
Frequency of solid waste collection	NObs=2931			NObs=2931			NObs=2784
No solid waste pipe nearby	1.00			1.00			1.00
We deal with it ourselves	1.03	0.82-1.31	1.000	0.81	0.58-1.14	1.000	0.57	0.26-1.22	1.000
Once a week or more	0.93	0.72-1.20	1.000	0.85	0.60-1.20	1.000	0.64	0.32-1.31	1.000
Less than once a week	1.59	0.89-2.84	1.000	1.38	0.66-2.89	1.000	1.00
Not disposed	0.70	0.23-2.10	1.000	0.79	0.27-2.30	1.000	0.65	0.18-2.30	1.000
Other	1.28	0.26-6.38	1.000	1.95	0.19-19.62	1.000	8.74	0.67-113.22	1.000
Type of toilet in residence	NObs=2931			NObs=2929			NObs=2839
Pit latrine or not toilet	1.00			1.00			1.00
Sit and/or squat with flush	1.13	0.92-1.39	1.000	1.14	0.85-1.54	1.000	0.83	0.35-1.98	1.000
Other	0.67	0.04-10.81	1.000	1.00			1.00
Residence access to wastewater network	NObs=2930			NObs=2930			NObs=2840
No	1.00			1.00			1.00
Yes	1.13	0.92-1.38	1.000	0.95	0.73-1.23	1.000	1.69	0.96-2.96	1.000
Mother access to soap	NObs=2931			NObs=2931			NObs=2841
No	1.00			1.00			1.00
Yes	0.85	0.42-1.72	1.000	1.63	0.52-5.09	1.000	1.15	0.13-10.27	1.000
Mother handwashing frequency	NObs=2931			NObs=2931			NObs=2841
Occasionally	1.00			1.00			1.00
Frequently	0.69	0.56-0.83	0.008	0.49	0.38-0.63	<0.001.000	1.30	0.79-2.15	1.000
Mother shower frequency	NObs=1688			NObs=1595			NObs=1529
Occasionally	1.00			1.00			1.00
Frequently	0.96	0.75-1.22	1.000	1.15	0.84-1.59	1.000	1.15	0.59-2.24	1.000
b) Risk factors for carriage of β-lactamase genes among BR (birth cohort)
Infant's age at sample collection	NObs=766			NObs=770			NObs=476
0 to 2 days (≤72 hours)	1.00			1.00			1.00
≥ 2 days (>72 hours) - 60 days	0.98	0.62-1.57	1.000	1.70	0.80-3.62	1.000	0.92	0.33-2.55	1.000
Number of beds on ward	NObs=924			NObs=929			NObs=578
1-3	1.00			1.00			1.00
4-10	0.36	0.04-3.45	1.000	1.61	0.21-12.12	1.000	1.54	0.09-25.63	1.000
11-20	0.78	0.07-8.46	1.000	1.65	0.20-13.70	1.000	0.31	0.02-6.04	1.000
≥21	0.61	0.05-6.77	1.000	1.28	0.14-12.20	1.000	0.10	0.00-6.10	1.000
Bathroom on ward	NObs=924			NObs=929			NObs=578
No	1.00			1.00			1.00
Yes	1.80	0.35-9.19	1.000	6.04	1.04-35.20	1.000	1.61	0.25-10.35	1.000
Mother's location on ward	NObs=616			NObs=491			NObs=141
First 1/3 (closest to door)	1.00			1.00			1.00
Middle 1/3	0.94	0.56-1.58	1.000	0.71	0.39-1.28	1.000	0.93	0.37-2.33	1.000
Last 1/3 (furthest from door)	0.68	0.38-1.21	1.000	0.64	0.30-1.37	1.000	0.84	0.28-2.54	1.000
Other	1.39	0.52-3.72	1.000	0.58	0.16-2.10	1.000	1.69	0.22-12.79	1.000
Delivery type	NObs=921			NObs=926			NObs=578
Natural birth	1.00			1.00			1.00
Planned C-section	2.68	1.37-5.24	0.176	1.10	0.47-2.58	1.000	0.78	0.23-2.68	1.000
Emergency C-section	1.61	1.11-2.33	0.546	1.42	0.75-2.69	1.000	1.06	0.44-2.57	1.000
Other assisted birth	1.49	0.75-2.93	1.000	0.80	0.31-2.04	1.000	0.91	0.19-4.33	1.000
Timing of birth	NObs=915			NObs=920			NObs=575
On time	1.00			1.00			1.00
premature	0.92	0.62-1.38	1.000	0.97	0.55-1.73	1.000	1.52	0.70-3.32	1.000
Late	0.92	0.40-2.11	1.000	5.28	1.29-21.65	0.840	1.31	0.07-24.16	1.000
Breech birth	NObs=921			NObs=926			NObs=578
No	1.00			1.00			1.00
Yes	0.81	0.51-1.30	1.000	3.66	1.46-9.17	0.246	1.29	0.32-5.24	1.000
Perinatal asphyxia	NObs=923			NObs=928			NObs=578
No	1.00			1.00			1.00
Yes	0.80	0.54-1.19	1.000	1.13	0.57-2.23	1.000	0.49	0.15-1.60	1.000
Don't know	1.62	0.55-4.72	1.000	2.12	0.03-134.66	1.000	3.90	0.09-160.32	1.000
PPROM	NObs=924			NObs=929			NObs=578
No	1.00			1.00			1.00
Yes	0.62	0.40-0.97	1.000	1.19	0.61-2.32	1.000	2.06	0.77-5.53	1.000
Biological sepsis confirmed	NObs=924			NObs=929			NObs=578
No	1.00			1.00			1.00
Yes	1.75	1.18-2.58	0.215	1.10	0.64-1.92	1.000	0.82	0.37-1.84	1.000
Mother used antibiotics in the three months prior to enrolment	NObs=906			NObs=911			NObs=462
No	1.00			1.00			1.00	Not estimable
Yes	1.27	0.87-1.85	1.000	0.52	0.22-1.28	1.000	1.00	Not estimable
Residence water supply	NObs=921			NObs=926			NObs=571
Municipal network	1.00			1.00			1.00
Private well	1.17	0.59-2.32	1.000	0.81	0.32-2.05	1.000	1.09	0.36-3.27	1.000
Communal taps	0.60	0.40-0.90	0.546	1.01	0.42-2.45	1.000	0.75	0.19-2.94	1.000
Water vender, sachet or bottled water	0.89	0.48-1.66	1.000	1.27	0.45-3.54	1.000	1.00	Not estimable
Ground water	1.01	0.41-2.51	1.000	0.82	0.34-2.00	1.000	1.62	0.22-12.14	1.000
Drinking water	NObs=924			NObs=929			NObs=578
Boiled	1.00			1.00			1.00
Filtered	0.46	0.15-1.36	1.000	1.19	0.39-3.68	1.000	1.01	0.18-5.55	1.000
Neither	0.86	0.35-2.14	1.000	1.79	0.66-4.80	1.000	0.82	0.17-3.92	1.000
Residence with access to wastewater network	NObs=924			NObs=929			NObs=578
No	1.00			1.00			1.00
Yes	1.39	0.88-2.19	1.000	1.81	0.87-3.76	1.000	1.92	0.73-5.03	1.000
Frequency of solid waste collection	NObs=924			NObs=929			NObs=576
No solid waste pipe nearby	1.00			1.00			1.00
We deal with it ourselves	1.37	0.73-2.56	1.000	0.46	0.16-1.31	1.000	0.83	0.16-4.34	1.000
Once a week or more	1.07	0.71-1.60	1.000	1.11	0.54-2.27	1.000	1.10	0.34-3.55	1.000
Less than once a week	1.59	0.49-5.19	1.000	1.60	0.49-5.26	1.000	1.00	Not estimable
Not disposed	0.80	0.11-6.13	1.000	0.76	0.15-3.95	1.000	0.79	0.11-5.60	1.000
Other	0.35	0.01-11.65	1.000	8.08	0.00-18253.37	1.000	13.92	0.03-6039.40	1.000
Access to soap	NObs=924			NObs=925			NObs=576
No	1.00			1.00	Not estimable		1.00	Not estimable
Yes	2.91	0.25-33.37	1.000	1.00	Not estimable		1.00	Not estimable
Mother handwashing frequency	NObs=924			NObs=929			NObs=578
Occasionally	1.00			1.00			1.00
Frequently	0.95	0.64-1.42	1.000	0.33	0.16-0.66	0.084	0.94	0.43-2.06	1.000
Mother shower frequency	NObs=431			NObs=352			NObs=87
Occasionally	1.00			1.00			1.00
Frequently	1.17	0.68-2.03	1.000	0.59	0.27-1.29	1.000	1.41	0.43-4.66	1.000
Type of toilet in residence	NObs=924			NObs=929			NObs=578
Pit latrine or No toilet	1.00			1.00			1.00
Sit and/or squat with flush	1.32	0.82-2.12	1.000	1.47	0.58-3.71	1.000	1.30	0.09-18.67	1.000
Type of residence	NObs=924			NObs=929			NObs=425
Apartment	1.00			1.00			1.00
Separate house	1.44	0.90-2.30	1.000	1.46	0.75-2.83	1.000	0.66	0.26-1.64	1.000
Shack	0.94	0.53-1.67	1.000	1.86	0.47-7.31	1.000	1.00	Not estimable
Other	1.28	0.19-8.62	1.000	0.25	0.03-2.55	1.000	1.00	Not estimable
Number of bedrooms in residence	NObs=924			NObs=920			NObs=578
0	1.00			1.00			1.00
1-2	6.92	0.61-77.90	1.000	0.92	0.54-1.59	1.000	1.05	0.49-2.26	1.000
≥3	7.99	0.69-91.87	1.000	1.00	Not estimable		1.00	Not estimable
Number of people living in residence	NObs=924			NObs=929			NObs=578
1-3	1.00			1.00			1.00
4-6	1.10	0.77-1.58	1.000	0.63	0.33-1.20	1.000	0.65	0.19-2.21	1.000
≥7	1.05	0.66-1.67	1.000	1.09	0.49-2.41	1.000	0.51	0.15-1.72	1.000
Household income equal or higher than country average	NObs=924			NObs=929			NObs=578
No	1.00			1.00			1.00
Yes	1.36	0.53-3.48	1.000	1.85	0.67-5.10	1.000	2.03	0.59-6.94	1.000
Education status of mother	NObs=923			NObs=928			NObs=578
None or Limited	1.00			1.00			1.00
Secondary schooling or University	1.23	0.79-1.93	1.000	1.46	0.78-2.74	1.000	1.50	0.59-3.83	1.000

## Sheet: SupplementaryTable2b
Supplementary Table 2b - Association between the timing of an infant’s rectal swab (in relation to their date of birth) and their carriage of ARGs. This was explored using logistic regression, with each ARG as an outcome and a categorised age at sample collection used as an explanatory variable and controlled for the factors shown in the table. The model was also re-fitted including PPROM in plac…
Infants age at sample collection(*1)	blaCTX-M-15				blaNDM				blaOXA-48-like
	MV1 (OR; 95% CI; p-value)	MV2 (OR; 95% CI; p-value)	MV3 (OR; 95% CI; p-value)	MV4 (OR; 95% CI; p-value)	MV1 (OR; 95% CI; p-value)	MV2 (OR; 95% CI; p-value)	MV3 (OR; 95% CI; p-value)	MV4 (OR; 95% CI; p-value)	MV1 (OR; 95% CI; p-value)	MV2 (OR; 95% CI; p-value)	MV3 (OR; 95% CI; p-value)	MV4 (OR; 95% CI; p-value)
	NObs=740	NObs=744	NObs=740	NObs=744	NObs=728	NObs=729	NObs=729	NObs=730	NObs=278	NObs=278	NObs=371	NObs=372
0-72 hours	1	1.00 (base)	1	1	1	1	1	1	1	1	1	1
> 72 hours - 60 days	0.80; 0.48-1.34; 0.392	0.78; 0.47-1.30; 0.336	0.82; 0.49-1.36; 0.438	0.80; 0.48-1.33; 0.394	1.31; 0.53-3.25; 0.558	1.38; 0.56-3.40; 0.482	1.34; 0.56-3.18; 0.514	1.41; 0.59-3.35; 0.436	0.71; 0.15-3.44; 0.669	0.83; 0.17-4.07; 0.816	0.95; 0.22-4.07; 0.947	1.07; 0.25-4.62; 0.930
MV1= Full model including timing of birth, type of residence, number of residents, number of bedrooms
MV2= Full model including PPROM, type of residence, number of residents, number of bedrooms
MV3= Full model including timing of birth and excluding type of residence, number of residents, number of bedrooms
MV4= Full model including PPROM and excluding type of residence, number of residents, number of bedrooms
NA= Not applicable
*1: Confounders adjusted for include biological sepsis, mother antibiotic use in three months prior to enrolment, residence water supply, drinking water in residence, residence with access to waste water network, frequency of solid waste collection from residence, access to soap, handwashing frequency, type of toilet in residence, type of residence, number of bedrooms in residence, number of peop…

## Sheet: SupplementaryTable2c
Supplementary Table 2c - Associations between carriage of the β-lactamases genes in study among mothers rectal samples and birth outcomes. Z tests were used from multivariable logistic regression models and statistical tests were two-sided.
a) Association between beta-lactamases genes carriage in mother rectal samples and delivery type*			; RRR; ; Base outcome
β-lactamase gene	Outcome	RRR	Lower	Upper	p-value
			95% CI	95% CI
blaCTX-M-15	Spontaneous vaginal delivery	Base outcome
	Planned C-section	1.51	1.32	1.72	<0.001
	Emergency C-section	1.87	1.70	2.05	<0.001
	Other assisted birth	0.93	0.85	1.03	0.684
	Unknown C-section	1.37	0.71	2.65	1
blaNDM	Spontaneous vaginal delivery	Base outcome
	Planned C-section	1.51	1.16	1.97	0.014
	Emergency C-section	2.06	1.68	2.52	<0.001
	Other assisted birth	1.08	0.87	1.35	1
	Unknown C-section	0.60	0.08	4.50	1
blaOXA-48-like	Spontaneous vaginal delivery	Base outcome
	Planned C-section	1.40	0.90	2.19	0.816
	Emergency C-section	1.48	1.07	2.05	0.171
	Other assisted birth	1.03	0.72	1.47	1
	Unknown C-section	3.59	0.83	15.63	0.616
*Findings are risk ratios of β-lactamase gene carriage relative to spontaneous vaginal delivery. RRRs, confidence intervals, and p-values are adjusted for site. P-values adjusted for multiple testing using the Holm-Bonferroni method across outcomes for all birth factors (FWER = 0.05).
b) Association between β-lactamases genes carriage in mother rectal samples and timing of birth*
β-lactamase gene	Outcome	RRR	Lower	Upper	p-value
			95% CI	95% CI
blaCTX-M-15	On time	Base outcome
	Premature	1.54	1.40	1.70	<0.001
	Late	0.96	0.81	1.13	1
blaNDM	On time	Base outcome
	Premature	1.75	1.44	2.12	<0.001
	Late	0.86	0.59	1.26	1
blaOXA-48-like	On time	Base outcome
	Premature	1.60	1.14	2.23	0.06
	Late	0.69	0.38	1.25	0.872
*Findings are risk ratios of β-lactamase gene carriage relative to delivery being on time. RRRs, confidence intervals, and p-values are adjusted for site. P-values adjusted for multiple testing using the Holm-Bonferroni method across outcomes for all birth factors (FWER = 0.05).
c) Association between β-lactamases genes carriage in mother rectal samples and perinatal asphyxia*
β-lactamase gene	Outcome	RRR	Lower	Upper	p-value
			95% CI	95% CI
blaCTX-M-15	No	Base outcome
	Yes	1.24	1.10	1.39	0.002
	Don’t know	1.15	0.69	1.91	1
blaNDM	No	Base outcome
	Yes	1.22	0.93	1.61	0.76
	Don’t know	1.43	0.57	3.63	1
blaOXA-48-like	No	Base outcome
	Yes	1.43	0.89	2.32	0.816
	Don’t know	3.30	1.17	9.33	0.192
*Findings are risk ratios of β-lactamase gene carriage relative to infant not being born with perinatal asphyxia. RRRs, confidence intervals, and p-values are adjusted for site. P-values adjusted for multiple testing using the Holm-Bonferroni method across outcomes for all birth factors (FWER = 0.05).
d) Association between β-lactamases genes carriage in mother rectal samples and breech presentation*
β-lactamase gene	Odds ratio	Lower	Upper	p-value
		95% CI	95% CI
blaCTX-M-15	1.47	1.25	1.73	<0.001
blaNDM	1.49	1.05	2.13	0.168
blaOXA-48-like	0.74	0.38	1.46	1
*Odds ratios, confidence intervals, and p-values are adjusted for site. P-values adjusted for multiple testing using the Holm-Bonferroni method across outcomes for all birth factors (FWER = 0.05).
e) Association between β-lactamases genes carriage in mother rectal samples and preterm premature rupture of membranes (PPROM)*
β-lactamase gene	Odds ratio	Lower	Upper	p-value
		95% CI	95% CI
blaCTX-M-15	1.47	1.28	1.68	<0.001
blaNDM	1.54	1.19	1.99	0.008
blaOXA-48-like	1.10	0.68	1.79	1
*Odds ratios, confidence intervals, and p-values are adjusted for site. P-values adjusted for multiple testing using the Holm-Bonferroni method across outcomes for all birth factors (FWER = 0.05).

## Sheet: SupplementaryTable2d
Supplementary Table 2d - Association between neonates recruitment pathay and carriage of the β-lactamase genes in study. Neonates from the birth cohort were neonates born at BARNARDS clinical sites and neonates from the infant admission cohort were born elsewhere. Z tests were used from multivariable logistic regression models and statistical tests were two-sided.
Beta-lactamase gene	Recruitment pathway	Odds ratio	95%CI upper	95%CI lower	p-value
blaCTX-M-15	Infant admission	1
	Birth cohort	1.21	0.96	1.52	0.109
blaNDM	Infant admission	1
	Birth cohort	1.56	1.13	2.15	0.006
blaOXA-48-like	Infant admission	1
	Birth cohort	1.29	0.79	2.12	0.305

## Sheet: SupplementaryTable2e
Supplementary Table 2e - Association between birth outcomes and β-lactamase gene carriage in infant rectal samples*. Z tests were used from multivariable logistic regression models and statistical tests were two-sided.
β-lactamase gene	Variable	Response	Odds ratio	Lower	Upper	p-value
				95% CI	95% CI
blaCTX-M-15	Birth type	Spontaneous vaginal delivery	1.00
		Planned C-section	1.56	1.12	2.18	0.072
		Emergency C-section	1.75	1.40	2.19	<0.001
		Other assisted birth	1.26	0.98	1.63	0.552
		Unknown C-section	2.17	0.67	7.01	1
	Timing of birth	On time	1.00
		Premature	0.97	0.75	1.24	1
		Late	1.30	0.90	1.89	1
	PPROM	No	1.00
		Yes	0.83	0.62	1.10	1
	Perinatal asphyxia	No	1.00
		Yes	0.91	0.73	1.13	1
		Don’t know	0.99	0.47	2.07	1
	Breech presentation	No	1.00
		Yes	0.78	0.55	1.10	1
blaNDM	Birth type	Spontaneous vaginal delivery	1.00
		Planned C-section	1.13	0.77	1.66	1
		Emergency C-section	1.47	1.10	1.96	0.08
		Other assisted birth	1.16	0.85	1.57	1
		Unknown C-section	1.07	0.28	4.02	1
	Timing of birth	On time	1.00
		Premature	0.99	0.72	1.38	1
		Late	2.34	1.20	4.55	0.108
	PPROM	No	1.00
		Yes	1.09	0.74	1.60	1
	Perinatal asphyxia	No	1.00
		Yes	0.91	0.68	1.22	1
		Don’t know	0.83	0.25	2.77	1
	Breech presentation	No	1.00
		Yes	1.96	1.16	3.32	0.108
blaOXA-48-like	Birth type	Spontaneous vaginal delivery	1.00
		Planned C-section	0.69	0.30	1.56	1
		Emergency C-section	1.06	0.64	1.76	1
		Other assisted birth	0.82	0.38	1.79	1
		Unknown C-section	1.00
	Timing of birth	On time	1.00
		Premature	1.72	1.05	2.82	0.248
		Late	0.96	0.25	3.64	1
	PPROM	No	1.00
		Yes	3.02	1.65	5.53	0.003
	Perinatal asphyxia	No	1.00
		Yes	0.77	0.40	1.48	1
		Don’t know	1.26	0.12	12.89	1
	Breech presentation	No	1.00
		Yes	1.80	0.74	4.39	1
*Odds ratios, confidence intervals, and p-values are adjusted for site. P-values adjusted for multiple testing using the Holm-Bonferroni method. P-values adjusted for multiple testing using the Holm-Bonferroni method across outcomes for all birth factors (FWER = 0.05).

## Sheet: SupplementaryTable2f
Supplementary Table 2f - Association between β-lactamase gene carriage among mothers and neonates rectal microbiota and infant biological sepsis. Z tests were used from multivariable logistic regression models and statistical tests were two-sided.
Sample type	β-lactamase gene	No carriage and sepsis	Carriage and sepsis	Odds ratio	Upper	Lower	p-value
					95% CI	95% CI
Mother rectal sample	blaCTX-M-15	651/8385 (7.8)	749/7428 (10.1)	1.33	1.19	1.49	<0.001
				1.51	1.34	1.71	<0.001
	blaNDM	1309/15092 (8.7)	91/721 (12.6)	1.52	1.21	1.91	<0.001
				2.05	1.61	2.60	<0.001
	blaOXA-48-like	1372/15557 (8.8)	28/256 (10.9)	1.27	0.85	1.89	0.238
				1.44	0.96	2.16	0.074
Infant rectal sample	blaCTX-M-15	219/1288 (17.0)	414/1643 (25.2)	1.64	1.37	1.97	<0.001
				1.36	1.10	1.68	0.005
	blaNDM	483/2390 (20.2)	150/541 (27.7)	1.51	1.22	1.87	<0.001
				1.11	0.84	1.48	0.458
	blaOXA-48-like	571/2812 (20.3)	62/119 (52.1)	4.27	2.95	6.19	<0.001
				1.81	1.12	2.94	0.016
Data are n/N and percentages in brackets. Odds ratios, confidence intervals, and p-values are reported as unadjusted and adjusted for sites on the first and second rows of each β-lactamase gene, respectively.
