# Supplementary material for: Antibiotic resistance genes in the gut microbiota of mothers and linked neonates with or without sepsis from low- and middle-income countries
Source: Nat Microbiol. 2022 Aug 4;7(9):1337–47. doi: 10.1038/s41564-022-01184-y (PMC9417982; doi:10.1038/s41564-022-01184-y)
Supplement: Source Data Fig. 1 — Number of mothers and neonates enrolled, MRs and BRs collected and analysed, positive samples for the β-lactamase genes in study and number of isolates recovered and positive for the carbapenemase genes in study per site. [file 41564_2022_1184_MOESM6_ESM.xlsx]

## Sheet: Sheet1
Source Data for Figure1 - Number of mothers and neonates enrolled, MR and BR collected and analysed, positive samples for the β-lactamase genes in study and number of isolates recovered and positive for the carbapenemase genes in study per site.
Clinical site/Country	Participants enrolled	Type of sample	Samples analysed	Positive samples				Isolates recovered	Positive isolates
	Mothers/Neonates			blaCTX-M-15	blaNDM	blaKPC	blaOXA-48-like		blaNDM	blaKPC	blaOXA-48-like	blaNDM & blaOXA-48-like
BC	1742	MR	960	647	109	0	2	86	84	0	2	0
	1772	BR	855	525	263	0	11	236	236	0	10	10
BK	1693	MR	1006	491	69	0	10	29	26	0	3	0
	1707	BR	262	156	51	0	12	35	34	0	3	2
Bangladesh	3435	MR	1966	1138	178	0	12	115	110	0	5	0
	3479	BR	1117	681	314	0	23	271	270	0	13	12
IN	1112	MR	1098	526	93	3	21	160	153	0	15	8
	1160	BR	71	13	30	0	5	54	52	0	6	4
PC	492	MR	243	195	18	0	10	6	5	0	1	0
	504	BR	10	8	4	0	3	4	4	0	0	NA
PP	7824	MR	3677	2377	300	4	123	180	151	0	44	15
	7945	BR	179	166	130	0	79	193	184	0	47	38
Pakistan	8316	MR	3920	2572	318	4	133	186	156	0	45	15
	8449	BR	189	174	134	0	82	197	188	0	47	38
ES	4590	MR	1091	326	6	0	4	4	2	0	2	0
	4828	BR	71	58	4	0	2	2	2	0	0	NA
NK	7007	MR	1672	1138	57	0	59	33	18	0	15	0
	7319	BR	707	428	14	0	5	0	NA	NA	NA	NA
NN	1797	MR	1320	397	10	0	11	5	5	0	0	NA
	1902	BR	207	130	32	0	1	29	28	0	1	0
NW	2289	MR	1012	359	14	0	1	1	1	0	0	NA
	2359	BR	16	14	7	0	0	2	2	0	0	NA
Nigeria	11093	MR	4004	1894	81	0	71	39	24	0	15	0
	11580	BR	930	572	53	0	6	31	30	0	1	0
RK	2220	MR	1123	401	8	0	0	1	1	0	0	NA
	2255	BR	54	21	2	0	0	0	NA	NA	NA	NA
RU	1190	MR	727	236	7	0	3	3	3	0	0	NA
	1222	BR	20	11	3	0	0	1	1	0	0	NA
Rwanda	3410	MR	1850	637	15	0	3	4	4	0	0	NA
	3477	BR	74	32	5	0	0	1	1	0	0	NA
ZAT	3084	MR	1288	80	9	0	1	8	8	0	0	NA
	3312	BR	479	113	1	0	1	0	NA	NA	NA	NA
Total	35040	MR	15217	7173	700	7	245	516	457	0	82	23
	36285	BR	2931	1643	541	0	119	556	543	0	67	54
Overall total	71388	NA	18148	8816	1241	7	364	1072	1000	0	149	77
