# Supplementary material for: Antibiotic resistance genes in the gut microbiota of mothers and linked neonates with or without sepsis from low- and middle-income countries
Source: Nat Microbiol. 2022 Aug 4;7(9):1337–47. doi: 10.1038/s41564-022-01184-y (PMC9417982; doi:10.1038/s41564-022-01184-y)
Supplement: Source Data Fig. 2 — a,b, Number of mothers and neonates enrolled, MRs and BRs collected and analysed, positive samples for the β-lactamase genes in study and number of isolates recovered and positive for the carbapenemase genes in study per site and BS status. c, Number of samples positive for the β-lactamase genes in study, per continent (Asia and Africa), distributed by infants’ age at rectal sample collection. The total number of samples collected per day distributed by infants’ age is also shown. [file 41564_2022_1184_MOESM7_ESM.xlsx]

## Sheet: Source Data for figure 2ab
Source Data for Figure 2ab - Number of mothers and neonates enrolled, MR and BR collected and analysed, positive samples for the β-lactamase genes in study and number of isolates recovered and positive for the carbapenemase genes in study per site and biological sepsis (BS) status.
Clinical site/Country	Participants enrolled	Type of sample	Biological sepsis status	Samples analysed	Samples with growth			Positive samples				Isolates recovered	Positive isolates
	Mothers/neonates				V plate	VC plate	VE plate	blaCTX-M-15	blaNDM	blaKPC	blaOXA-48-like		blaNDM positive isolates	blaKPC	blaOXA-48-like	blaNDM & blaOXA-48-like
BC	1742	MR	BS	99	99	85	74	71	18	0	0	12	12	0	0	0
			NoBS	861	796	747	703	576	91	0	2	74	72	0	2	0
			BS Yes/No	0	0	0	0	0	0	0	0	NA	NA	NA	NA	NA
	1772	BR	BS	118	89	108	102	78	45	0	4	33	33	0	4	4
			NoBS	737	574	640	615	447	218	0	7	203	203	0	6	6
BK	1693	MR	BS	19	19	19	19	11	4	0	0	3	3	0	0	0
			NoBS	987	986	895	869	480	65	0	10	26	23	0	3	0
			BS Yes/No	0	0	0	0	0	0	0	0	NA	NA	NA	NA	NA
	1707	BR	BS	10	6	9	10	6	2	0	0	1	1	0	0	0
			NoBS	252	168	220	246	150	49	0	12	34	33	0	3	2
Bangladesh	3435	MR	BS	118	118	104	93	82	22	0	0	15	15	0	0	0
			NoBS	1848	1782	1642	1572	1056	156	0	12	100	95	0	5	0
			BS Yes/No	0	0	0	0	0	0	0	0	NA	NA	NA	NA	NA
	3479	BR	BS	128	95	117	112	84	47	0	4	34	34	0	4	4
			NoBS	989	742	860	861	597	267	0	19	237	236	0	9	8
IN	1112	MR	BS	19	16	16	13	13	8	0	2	11	11	0	1	1
			NoBS	1077	866	737	422	512	85	3	19	149	142	0	14	7
			BS Yes/No	2	2	2	1	1	0	0	0	0	NA	NA	NA	NA
	1160	BR	BS	20	19	18	15	13	10	0	4	16	14	0	3	1
			NoBS	51	35	30	29	0	20	0	1	38	38	0	3	3
PC	492	MR	BS	19	19	18	18	16	2	0	1	1	1	0	0	0
			NoBS	222	219	215	192	178	16	0	9	5	4	0	1	0
			BS Yes/No	2	2	2	2	1	0	0	0	0	NA	NA	NA	NA
	504	BR	BS	4	4	4	4	4	2	0	1	1	1	0	0	0
			NoBS	6	6	6	6	4	2	0	2	3	3	0	0	0
PP	7824	MR	BS	282	278	272	256	213	42	0	15	22	20	0	5	3
			NoBS	3390	3354	3191	3100	2160	258	4	107	158	131	0	39	12
			BS Yes/No	5	5	5	5	4	0	0	1	0	NA	NA	NA	NA
	7945	BR	BS	101	101	100	100	97	69	0	49	103	97	0	27	21
			NoBS	78	75	75	74	69	61	0	30	90	87	0	20	17
Pakistan	8316	MR	BS	301	297	290	274	229	44	0	16	23	21	0	5	3
			NoBS	3612	3573	3406	3292	2338	274	4	116	163	135	0	40	12
			BS Yes/No	7	7	7	7	5	0	0	1	0	NA	NA	NA	NA
	8449	BR	BS	105	105	104	104	101	71	0	50	104	98	0	27	21
			NoBS	84	81	81	80	73	63	0	32	93	90	0	20	17
ES	4590	MR	BS	146	144	104	103	61	2	0	0	0	NA	NA	NA	NA
			NoBS	930	924	672	516	257	4	0	4	4	2	0	2	0
			BS Yes/No	15	15	9	12	8	0	0	0	0	NA	NA	NA	NA
	4828	BR	BS	50	50	47	43	41	0	0	2	0	NA	NA	NA	NA
			NoBS	21	21	19	17	17	4	0	0	2	2	0	0	0
NK	7007	MR	BS	165	164	159	137	109	3	0	1	1	1	0	0	0
			NoBS	1501	1496	1356	1117	1024	53	0	57	32	17	0	15	0
			BS Yes/No	6	6	6	5	5	1	0	1	0	NA	NA	NA	NA
	7319	BR	BS	125	124	109	95	74	2	0	1	0	NA	NA	NA	NA
			NoBS	582	577	529	441	354	12	0	4	0	NA	NA	NA	NA
NN	1797	MR	BS	181	166	143	141	95	3	0	4	4	4	0	0	0
			NoBS	1119	1030	668	769	293	7	0	6	1	1	0	0	0
			BS Yes/No	20	17	14	14	9	0	0	1	0	NA	NA	NA	NA
	1902	BR	BS	83	78	78	64	52	14	0	1	12	12	0	0	0
			NoBS	124	113	111	105	78	18	0	0	17	16	0	1	0
NW	2289	MR	BS	38	35	25	24	14	2	0	1	0	NA	NA	NA	NA
			NoBS	973	878	572	491	345	12	0	0	1	1	0	0	0
			BS Yes/No	1	1	1	1	0	0	0	0	0	NA	NA	NA	NA
	2359	BR	BS	5	5	5	5	5	2	0	0	0	NA	NA	NA	NA
			NoBS	11	11	10	9	9	5	0	0	2	2	0	0	0
Nigeria	11093	MR	BS	384	365	327	302	218	8	0	6	5	5	0	0	0
			NoBS	3593	3404	2596	2377	1662	72	0	63	34	19	0	15	0
			BS Yes/No	27	24	21	20	14	1	0	2	0	NA	NA	NA	NA
	11580	BR	BS	213	207	192	164	131	18	0	2	12	12	0	0	0
			NoBS	717	701	650	555	441	35	0	4	19	18	0	1	0
RK	2220	MR	BS	207	204	144	135	61	3	0	0	0	NA	NA	NA	NA
			NoBS	909	900	670	628	336	5	0	0	1	1	0	0	0
			BS Yes/No	7	7	6	6	4	0	0	0	0	NA	NA	NA	NA
	2255	BR	BS	24	22	17	22	12	0	0	0	0	NA	NA	NA	NA
			NoBS	30	29	21	28	9	2	0	0	0	NA	NA	NA	NA
RU	1190	MR	BS	57	57	47	52	37	2	0	1	2	2	0	0	0
			NoBS	668	655	461	486	197	5	0	2	1	1	0	0	0
			BS Yes/No	2	2	2	2	2	0	0	0	0	NA	NA	NA	NA
	1222	BR	BS	5	5	5	5	3	2	0	0	0	NA	NA	NA	NA
			NoBS	15	15	15	15	8	1	0	0	1	1	0	0	0
Rwanda	3410	MR	BS	264	261	191	187	98	5	0	1	2	2	0	0	0
			NoBS	1577	1555	1131	1114	533	10	0	2	2	2	0	0	0
			BS Yes/No	9	9	8	8	6	0	0	0	0	NA	NA	NA	NA
	3477	BR	BS	29	27	22	27	15	2	0	0	0	NA	NA	NA	NA
			NoBS	45	44	36	43	17	3	0	0	1	1	0	0	0
ZAT	3084	MR	BS	67	58	30	35	6	1	0	0	0	NA	NA	NA	NA
			NoBS	1213	1090	599	703	74	8	0	1	8	8	0	0	0
			BS Yes/No	8	7	5	5	0	0	0	0	0	NA	NA	NA	NA
	3312	BR	BS	81	57	49	44	24	0	0	0	0	NA	NA	NA	NA
			NoBS	398	281	232	222	89	1	0	1	0	NA	NA	NA	NA
Total	35040	MR	BS	1299	1259	1062	1007	707	90	0	25	56	54	0	6	4
			NoBS	13850	13194	10783	9996	6432	609	7	217	460	403	0	76	19
			BS Yes/No	68	64	52	53	34	1	0	3	0	NA	NA	NA	NA
	36285	BR	BS	626	560	549	509	409	148	0	62	166	158	0	34	26
			NoBS	2305	1905	1908	1807	1234	393	0	57	390	385	0	33	28
Overall total per type of sample	35040	MR	NA	15217	14517	11897	11056	7173	700	7	245	516	457	0	82	23
	36285	BR	NA	2931	2465	2457	2316	1643	541	0	119	556	543	0	67	54
Overall total per type of sample and BS status	71325	MR+BR	BS	1925	1819	1611	1516	1116	238	0	87	222	212	0	40	30
		MR+BR	NoBS	16155	15099	12691	11803	7666	1002	7	274	850	788	0	109	47
		MR	BS Yes/No	68	64	52	53	34	1	0	3	0	NA	NA	NA	NA
Overall total	71325	NA	NA	18148	16982	14354	13372	8816	1241	7	364	1072	1000	0	149	77

## Sheet: Source Data for figure 2c
Source data for figure 2c - Number of samples positive for the β-lactamase genes in study, per continent (Asia and Africa), distributed by infants' age at rectal sample collection. The total number of samples collected per day distributed by infants' age is also shown.
Africa						Asia
Age of infants at sample collection	blaCTX-M-15	blaNDM	blaOXA-48	Total samples day		Age of infants at sample collection	blaCTX-M-15	blaNDM	blaOXA-48	Total samples day
0	86	5	1	285		0	63	44	29	82
1	25	2	0	66		1	39	28	12	59
2	23	3	0	45		2	13	17	6	29
3	10	2	0	26		3	15	14	6	25
4	9	0	0	22		4	17	10	5	25
5	13	3	1	24		5	12	9	2	20
6	9	1	0	17		6	23	16	3	39
7	25	4	0	41		7	18	11	1	28
8	34	1	1	58		8	16	6	1	33
9	28	3	1	56		9	18	6	3	32
10	41	4	2	69		10	24	12	1	40
11	26	1	1	48		11	35	19	5	51
12	19	2	0	43		12	25	11	2	43
13	24	0	0	47		13	26	11	1	40
14	41	2	0	66		14	27	13	0	47
