# Supplementary material for: Antibiotic resistance genes in the gut microbiota of mothers and linked neonates with or without sepsis from low- and middle-income countries
Source: Nat Microbiol. 2022 Aug 4;7(9):1337–47. doi: 10.1038/s41564-022-01184-y (PMC9417982; doi:10.1038/s41564-022-01184-y)
Supplement: Source Data Fig. 3 — E. coli phylogenetic tree. [file 41564_2022_1184_MOESM8_ESM.xlsx]

## Sheet: Sheet1
Source data for figure 3 - Escherichia coli phylogenetic tree
isolate	Country (or site for isolates within this study)	Accession	secondary accession	sample	source	Date	Species	ST	ARG (global collection)	allele	allele	allele	allele	allele	allele	allele	# contigs	Largest contig	Total length	N50	NDM	NDM-contig	OXA	OXA-contig	plasmid-chromosomal origin	Plasmid finder	Ecoli phylogroup	ECOH	K:O	CTX-M-15	Sepsis (Y/N)
42	ND	ASM2712v1	GCF_000027125.1_ASM2712v1	missing	missing	missing	Escherichia coli	414	no NDM/OXA
448	China	ASM189129v1	GCF_001891295.1_ASM189129v1	chicken	animal	2014	Escherichia coli	6388	blaNDM-9
490	China	ASM189320v1	GCF_001893205.1_ASM189320v1	fly	environment	2015	Escherichia coli	167	blaNDM-9
566	Argentina	ASM990818v1	GCF_009908185.1_ASM990818v1	missing	clinical	2018	Escherichia coli	744	blaOXA-232
3426	ND	ASM90052038v1	GCF_900520385.1_ASM90052038v1	missing	missing	missing	Escherichia coli	617	blaNDM-15
11637	France	ASM400479v1	GCF_004004795.1_ASM400479v1	missing	missing	2017	Escherichia coli	533	blaNDM-1
592121	France	ASM225768v1	GCF_002257685.1_ASM225768v1	colonisation	human	2015	Escherichia coli	940	blaNDM-7
50673720	Norway	ASM146353v1	GCF_001463535.1_ASM146353v1	rectal swab	human	2012	Escherichia coli	101	blaNDM-7
1099F	Brazil	ASM161170v1	GCF_001611705.1_ASM161170v1	rectal swab	human	2013	Escherichia coli	617	blaOXA-370
116-E1	France	ASM400534v1	GCF_004005345.1_ASM400534v1	missing	human	2017	Escherichia coli	5825	blaOXA-48
122-E8	France	ASM400524v1	GCF_004005245.1_ASM400524v1	missing	human	2017	Escherichia coli	537	blaOXA-48
3.N3EC	USA	ASM476462v1	GCF_004764625.1_ASM476462v1	urine, UTI	clinical	2018	Escherichia coli	131	no NDM/OXA
78B5	ND	ASM194208v1	GCF_001942085.1_ASM194208v1	rectal swab	human	2015	Escherichia coli	38	blaOXA-244
85H4	Eqypt	ASM194206v1	GCF_001942065.1_ASM194206v1	rectal swab	human	2015	Escherichia coli	3541	blaOXA-244
AMA1167	Denmark	ASM280390v1	GCF_002803905.1_ASM280390v1	liver	human	2015	Escherichia coli	410	blaNDM-5
AR_0149	ND	ASM218005v1	GCF_002180055.1_ASM218005v1	missing	missing	missing	Escherichia coli	167	blaNDM-7
AR_0162	ND	ASM218013v1	GCF_002180135.1_ASM218013v1	missing	missing	missing	Escherichia coli	167	blaNDM-7
ARS-CC9635	USA	ASM214233v1	GCF_002142335.1_ASM214233v1	calf, feces	animal	2015	Escherichia coli	10642	no NDM/OXA
B062ch	China	ASM939420v1	GCF_009394205.1_ASM939420v1	feces,chicken	animal	2015	Escherichia coli	8669	blaNDM-9
B062h	China	ASM939383v1	GCF_009393835.1_ASM939383v1	feces	human	2015	Escherichia coli	48	blaNDM-9
B12243	India	ASM300802v1	GCF_003008025.1_ASM300802v1	blood	clinical	2016	Escherichia coli	410	blaNDM-5
BA13969	India	ASM300782v1	GCF_003007825.1_ASM300782v1	blood	clinical	2016	Escherichia coli	101	blaNDM-7
BA22372	India	ASM300829v1	GCF_003008295.1_ASM300829v1	blood	clinical	2016	Escherichia coli	-	blaOXA-181
BC-BR1012-2	BC	SAMEA8514903	ERR5685076	BR = baby (neonate) rectal	human	2015-2017	Escherichia coli	405		adk(35)	fumC(37)	gyrB(29)	icd(25)	mdh(4)	purA(5)	recA(73)	340	149424	5372601	33637	blaNDM-5	contig00147			plasmid		D	O102:H6	NA	blaCTX-M-15	Y
BC-BR1135-1	BC	SAMEA8514910	ERR5685083	BR = baby (neonate) rectal	human	2015-2017	Escherichia coli	167		adk(10)	fumC(11)	gyrB(4)	icd(8)	mdh(8)	purA(13)	recA(2)	183	233954	4985189	75040	blaNDM-5	contig00092			plasmid		A	Onovel32:H9	NA	blaCTX-M-15	N
BC-BR1246-1	BC	SAMEA8514911	ERR5685084	BR = baby (neonate) rectal	human	2015-2017	Escherichia coli	156		adk(6)	fumC(29)	gyrB(32)	icd(16)	mdh(11)	purA(8)	recA(44)	207	266374	5220136	81765	blaNDM-7	contig00087			plasmid		B1	O177:H28	NA	blaCTX-M-15	N
BC-BR1277-1	BC	SAMEA8514914	ERR5685087	BR = baby (neonate) rectal	human	2015-2017	Escherichia coli	156		adk(6)	fumC(29)	gyrB(32)	icd(16)	mdh(11)	purA(8)	recA(44)	218	242631	5209400	95041	blaNDM-7	contig00089			plasmid		B1	O177:H28	NA	blaCTX-M-15	N
BC-BR1278-1	BC	SAMEA8514915	ERR5685088	BR = baby (neonate) rectal	human	2015-2017	Escherichia coli	405		adk(35)	fumC(37)	gyrB(29)	icd(25)	mdh(4)	purA(5)	recA(73)	181	191460	5201019	74039	blaNDM-5	contig00089			plasmid		D	O102:H6	NA		N
BC-BR1286-3	BC	SAMEA8514918	ERR5685091	BR = baby (neonate) rectal	human	2015-2017	Escherichia coli	405		adk(35)	fumC(37)	gyrB(29)	icd(25)	mdh(4)	purA(5)	recA(73)	194	177651	5171870	76979	blaNDM-5	contig00095			plasmid		D	O102:H6	NA	blaCTX-M-15	N
BC-BR1309-1	BC	SAMEA8514920	ERR5685093	BR			Escherichia coli	3221		adk(6)	fumC(4)	gyrB(12)	icd(1)	mdh(20)	purA(5)	recA(7)	137	271291	4922693	97484	blaNDM-1	contig00082			plasmid		C	O132:H18	NA	blaCTX-M-15	N
BC-BR1331-2	BC	SAMEA8514923	ERR5685096	BR = baby (neonate) rectal	human	2015-2017	Escherichia coli	405		adk(35)	fumC(37)	gyrB(29)	icd(25)	mdh(4)	purA(5)	recA(73)	184	221122	5429078	79427	blaNDM-5	contig00092			plasmid		D	O102:H6	NA	blaCTX-M-15	N
BC-BR1359	BC	SAMEA8514926	ERR5685099	BR = baby (neonate) rectal	human	2015-2017	Escherichia coli	167		adk(10)	fumC(11)	gyrB(4)	icd(8)	mdh(8)	purA(13)	recA(2)	142	269650	5098695	110906	blaNDM-5	contig00078			plasmid		A	Onovel32:H9	NA		N
BC-BR1403	BC	SAMEA8514927	ERR5685100	BR = baby (neonate) rectal	human	2015-2017	Escherichia coli	609		adk(8)	fumC(7)	gyrB(1)	icd(8)	mdh(8)	purA(7)	recA(6)	201	138877	4978110	61772	blaNDM-1	contig00117			plasmid		A	O9:H4	NA	blaCTX-M-15	N
BC-BR1407-2	BC	SAMEA8514928	ERR5685101	BR = baby (neonate) rectal	human	2015-2017	Escherichia coli	8346		adk(6)	fumC(30)	gyrB(32)	icd(16)	mdh(643)	purA(8)	recA(7)	173	241997	5137633	87990	blaNDM-5	contig00080	blaOXA-181	contig00025	chromosome-contig00025, plasmid-contig00080		B1	O64:H10	NA	blaCTX-M-15	N
BC-BR1421-3	BC	SAMEA8514930	ERR5685103	BR = baby (neonate) rectal	human	2015-2017	Escherichia coli	405		adk(35)	fumC(37)	gyrB(29)	icd(25)	mdh(4)	purA(5)	recA(73)	236	287231	5436186	84137	blaNDM-5	contig00110			plasmid		D	O102:H6	NA	blaCTX-M-15	N
BC-BR143-3	BC	SAMEA8514933	ERR5685106	BR = baby (neonate) rectal	human	2015-2017	Escherichia coli	4684		adk(6)	fumC(604)	gyrB(3)	icd(16)	mdh(11)	purA(8)	recA(6)	94	453925	4902217	162959	blaNDM-1	contig00026			plasmid	IncX3_1	B1	O9, Onovel14:H7	NA	blaCTX-M-15	N
BC-BR1445-1a	BC	SAMEA8514936	ERR5685109	BR = baby (neonate) rectal	human	2015-2017	Escherichia coli	167		adk(10)	fumC(11)	gyrB(4)	icd(8)	mdh(8)	purA(13)	recA(2)	169	241727	5040076	76473	blaNDM-5	contig00090			plasmid		A	O9:H9	NA	blaCTX-M-15	N
BC-BR1462-2	BC	SAMEA8514938	ERR5685111	BR = baby (neonate) rectal	human	2015-2017	Escherichia coli	38		adk(4)	fumC(26)	gyrB(2)	icd(25)	mdh(5)	purA(5)	recA(19)	171	314413	5189540	96827	blaNDM-5	contig00068			plasmid		D	O7:H18	NA	blaCTX-M-15	N
BC-BR1465-2	BC	SAMEA8514939	ERR5685112	BR = baby (neonate) rectal	human	2015-2017	Escherichia coli	101		adk(43)	fumC(41)	gyrB(15)	icd(18)	mdh(11)	purA(7)	recA(6)	186	263515	5194278	77146	blaNDM-5	contig00124			plasmid		B1	O40:H31	NA		N
BC-BR1466-2	BC	SAMEA8514940	ERR5685113	BR = baby (neonate) rectal	human	2015-2017	Escherichia coli	38		adk(4)	fumC(26)	gyrB(2)	icd(25)	mdh(5)	purA(5)	recA(19)	135	481155	5193909	147021	blaNDM-5	contig00054			plasmid		D	O7:H18	NA	blaCTX-M-15	N
BC-BR1468-2	BC	SAMEA8514941	ERR5685114	BR = baby (neonate) rectal	human	2015-2017	Escherichia coli	38		adk(4)	fumC(26)	gyrB(2)	icd(25)	mdh(5)	purA(5)	recA(19)	119	284464	5195251	140730	blaNDM-5	contig00060			plasmid		D	O7:H18	NA	blaCTX-M-15	N
BC-BR1481-2	BC	SAMEA8514944	ERR5685117	BR = baby (neonate) rectal	human	2015-2017	Escherichia coli	405		adk(35)	fumC(37)	gyrB(29)	icd(25)	mdh(4)	purA(5)	recA(73)	245	165933	5151540	49506	blaNDM-5	contig00119			plasmid		D	-:H6	NA	blaCTX-M-15	N
BC-BR1520-1	BC	SAMEA8514948	ERR5685121	BR = baby (neonate) rectal	human	2015-2017	Escherichia coli	2851		adk(6)	fumC(4)	gyrB(12)	icd(1)	mdh(20)	purA(18)	recA(6)	124	268328	5136648	123090	blaNDM-5	contig00081			plasmid		C	O154, O100:H18	NA	blaCTX-M-15	N
BC-BR163-2	BC	SAMEA8514962	ERR5685135	BR = baby (neonate) rectal	human	2015-2017	Escherichia coli	4684		adk(6)	fumC(604)	gyrB(3)	icd(16)	mdh(11)	purA(8)	recA(6)	80	579419	4898250	209759	blaNDM-1	contig00025			plasmid	IncX3_1	B1	Onovel14, O9:H7	NA	blaCTX-M-15	N
BC-BR166-2	BC	SAMEA8514964	ERR5685137	BR = baby (neonate) rectal	human	2015-2017	Escherichia coli	4684		adk(6)	fumC(604)	gyrB(3)	icd(16)	mdh(11)	purA(8)	recA(6)	129	303686	4886870	102990	blaNDM-1	contig00028			plasmid	IncX3_1	B1	O9:H7	NA	blaCTX-M-15	N
BC-BR169-1	BC	SAMEA8514967	ERR5685140	BR = baby (neonate) rectal	human	2015-2017	Escherichia coli	4684		adk(6)	fumC(604)	gyrB(3)	icd(16)	mdh(11)	purA(8)	recA(6)	95	340658	4894824	126845	blaNDM-1	contig00033			plasmid	IncX3_1	B1	O9:H7	NA	blaCTX-M-15	N
BC-BR1704-2	BC	SAMEA8514968	ERR5685141	BR = baby (neonate) rectal	human	2015-2017	Escherichia coli	68		adk(33)	fumC(26)	gyrB(2)	icd(31)	mdh(5)	purA(16)	recA(19)	220	189904	5506824	87394	blaNDM-5	contig00102			plasmid		D	O99:H6	NA	blaCTX-M-15	N
BC-BR174-3	BC	SAMEA8514970	ERR5685143	BR = baby (neonate) rectal	human	2015-2017	Escherichia coli	4684		adk(6)	fumC(604)	gyrB(3)	icd(16)	mdh(11)	purA(8)	recA(6)	378	76447	4820535	23736	blaNDM-1	contig00114			plasmid		B1	O9:H7	NA	blaCTX-M-15	Y
BC-BR185-2	BC	SAMEA8514973	ERR5685146	BR = baby (neonate) rectal	human	2015-2017	Escherichia coli	4684		adk(6)	fumC(604)	gyrB(3)	icd(16)	mdh(11)	purA(8)	recA(6)	191	174480	4888299	51375	blaNDM-1	contig00023			plasmid	IncX3_1	B1	O9:H7	NA	blaCTX-M-15	N
BC-BR217-2	BC	SAMEA8514975	ERR5685148	BR = baby (neonate) rectal	human	2015-2017	Escherichia coli	4684		adk(6)	fumC(604)	gyrB(3)	icd(16)	mdh(11)	purA(8)	recA(6)	93	278913	4894452	184917	blaNDM-1	contig00029			plasmid	IncX3_1	B1	O9:H7	NA	blaCTX-M-15	N
BC-BR218-2	BC	SAMEA8514976	ERR5685149	BR = baby (neonate) rectal	human	2015-2017	Escherichia coli	4684		adk(6)	fumC(604)	gyrB(3)	icd(16)	mdh(11)	purA(8)	recA(6)	88	479877	4903973	162964	blaNDM-1	contig00028			plasmid	IncX3_1	B1	O9:H7	NA	blaCTX-M-15	Y
BC-BR228-2	BC	SAMEA8514982	ERR5685155	BR = baby (neonate) rectal	human	2015-2017	Escherichia coli	4684		adk(6)	fumC(604)	gyrB(3)	icd(16)	mdh(11)	purA(8)	recA(6)	80	466381	4898016	184919	blaNDM-1	contig00027			plasmid	IncX3_1	B1	O9:H7	NA	blaCTX-M-15	Y
BC-BR229-1	BC	SAMEA8514983	ERR5685156	BR = baby (neonate) rectal	human	2015-2017	Escherichia coli	4684		adk(6)	fumC(604)	gyrB(3)	icd(16)	mdh(11)	purA(8)	recA(6)	131	209759	4892598	94181	blaNDM-1	contig00036			plasmid	IncX3_1	B1	O9:H7	NA	blaCTX-M-15	N
BC-BR234-2	BC	SAMEA8514984	ERR5685157	BR = baby (neonate) rectal	human	2015-2017	Escherichia coli	4684		adk(6)	fumC(604)	gyrB(3)	icd(16)	mdh(11)	purA(8)	recA(6)	135	214444	4891942	77737	blaNDM-1	contig00106			plasmid		B1	O9:H7	NA	blaCTX-M-15	Y
BC-BR261-1	BC	SAMEA8514986	ERR5685159	BR = baby (neonate) rectal	human	2015-2017	Escherichia coli	4684		adk(6)	fumC(604)	gyrB(3)	icd(16)	mdh(11)	purA(8)	recA(6)	94	453925	4897515	138461	blaNDM-1	contig00039			chromosome		B1	O9:H7	NA	blaCTX-M-15	N
BC-BR357-3	BC	SAMEA8514995	ERR5685168	BR = baby (neonate) rectal	human	2015-2017	Escherichia coli	405		adk(35)	fumC(37)	gyrB(29)	icd(25)	mdh(4)	purA(5)	recA(73)	176	362633	5586289	85991	blaNDM-5	contig00024			chromosome		D	O102:H6	NA	blaCTX-M-15	N
BC-BR373-2	BC	SAMEA8514997	ERR5685170	BR = baby (neonate) rectal	human	2015-2017	Escherichia coli	ND		adk(35)	fumC(37)	gyrB(29)	icd(25,25)	mdh(4)	purA(5)	recA(73)	220	221500	5652027	66137	blaNDM-5	contig00109			plasmid		D	O102:H6	NA	blaCTX-M-15	N
BC-BR404-3	BC	SAMEA8514999	ERR5685171	BR = baby (neonate) rectal	human	2015-2017	Escherichia coli	4684		adk(6)	fumC(604)	gyrB(3)	icd(16)	mdh(11)	purA(8)	recA(6)	148	248628	4886632	77204	blaNDM-1	contig00037			plasmid	IncX3_1	B1	O9:H7	NA	blaCTX-M-15	N
BC-BR405-1	BC	SAMEA8515001	ERR5685173	BR = baby (neonate) rectal	human	2015-2017	Escherichia coli	973		adk(154)	fumC(187)	gyrB(22)	icd(52)	mdh(130)	purA(129)	recA(4)	184	248461	5134447	86177	blaNDM-1	contig00070			plasmid		D	O11:H15	NA		N
BC-BR411-2	BC	SAMEA8515006	ERR5685178	BR = baby (neonate) rectal	human	2015-2017	Escherichia coli	361		adk(10)	fumC(99)	gyrB(5)	icd(91)	mdh(8)	purA(7)	recA(2)	138	310036	5112161	90326	blaNDM-5	contig00081			plasmid		A	O9:H30	NA		Y
BC-BR430-1	BC	SAMEA8515010	ERR5685181	BR = baby (neonate) rectal	human	2015-2017	Escherichia coli	361		adk(10)	fumC(99)	gyrB(5)	icd(91)	mdh(8)	purA(7)	recA(2)	196	218140	5102930	55124	blaNDM-5	contig00110			plasmid		A	O9:H30	NA		N
BC-BR449-6	BC	SAMEA8515017	ERR5685188	BR = baby (neonate) rectal	human	2015-2017	Escherichia coli	361		adk(10)	fumC(99)	gyrB(5)	icd(91)	mdh(8)	purA(7)	recA(2)	505	69079	5001276	15446	blaNDM-5	contig00187			plasmid		A	O9:H30	NA		N
BC-BR478-3	BC	SAMEA8515020	ERR5685191	BR = baby (neonate) rectal	human	2015-2017	Escherichia coli	315		adk(4)	fumC(26)	gyrB(2)	icd(25)	mdh(5)	purA(8)	recA(19)	138	455911	5258097	104846	blaNDM-1	contig00055			plasmid		D	O2-O50-Gp7:H18	NA	blaCTX-M-15	Y
BC-BR557-3	BC	SAMEA8515024	ERR5685195	BR = baby (neonate) rectal	human	2015-2017	Escherichia coli	167		adk(10)	fumC(11)	gyrB(4)	icd(8)	mdh(8)	purA(13)	recA(2)	245	225472	5070974	71092	blaNDM-4	contig00114			plasmid		A	O9:H9	NA	blaCTX-M-15	N
BC-BR585-1	BC	SAMEA8515025	ERR5685196	BR = baby (neonate) rectal	human	2015-2017	Escherichia coli	38		adk(4)	fumC(26)	gyrB(2)	icd(25)	mdh(5)	purA(5)	recA(19)	230	137690	5066585	54752	blaNDM-5	contig00114			plasmid		D	O7:H18	NA	blaCTX-M-15	N
BC-BR600-1	BC	SAMEA8515026	ERR5685197	BR = baby (neonate) rectal	human	2015-2017	Escherichia coli	1284		adk(10)	fumC(4)	gyrB(4)	icd(8)	mdh(8)	purA(13)	recA(73)	186	244727	4863133	55708	blaNDM-5	contig00133			plasmid		A	Onovel32:H21	NA	blaCTX-M-15	Y
BC-BR636-1	BC	SAMEA8515028	ERR5685199	BR = baby (neonate) rectal	human	2015-2017	Escherichia coli	69		adk(21)	fumC(35)	gyrB(27)	icd(6)	mdh(5)	purA(5)	recA(4)	190	200299	5058069	64798	blaNDM-1	contig00105			plasmid		D	O17-O77-Gp9:H18	NA	blaCTX-M-15	N
BC-BR654-1	BC	SAMEA8515029	ERR5685200	BR = baby (neonate) rectal	human	2015-2017	Escherichia coli	973		adk(154)	fumC(187)	gyrB(22)	icd(52)	mdh(130)	purA(129)	recA(4)	270	104713	5078441	41977	blaNDM-1	contig00098			plasmid		D	O11:H15	NA		N
BC-BR844-2	BC	SAMEA8515031	ERR5685202	BR = baby (neonate) rectal	human	2015-2017	Escherichia coli	973		adk(154)	fumC(187)	gyrB(22)	icd(52)	mdh(130)	purA(129)	recA(4)	212	198475	5221112	76070	blaNDM-1	contig00027			plasmid	IncFII(pRSB107)_1_pRSB107	D	O11:H15	NA	blaCTX-M-15	N
BC-MR1168-1	BC	SAMEA8515034	ERR5685205	MR = mother rectal	human	2015-2017	Escherichia coli	648		adk(92)	fumC(4)	gyrB(87)	icd(96)	mdh(70)	purA(58)	recA(2)	159	548657	5209921	176551	blaNDM-5	contig00051			plasmid		F	O8:H4	NA	blaCTX-M-15	N
BC-MR1468-1	BC	SAMEA8515037	ERR5685208	MR = mother rectal	human	2015-2017	Escherichia coli	405		adk(35)	fumC(37)	gyrB(29)	icd(25)	mdh(4)	purA(5)	recA(73)	153	270386	5449435	88490	blaNDM-5	contig00074			plasmid		D	O102:H6	NA		N
BC-MR15-1	BC	SAMEA8515038	ERR5685209	MR = mother rectal	human	2015-2017	Escherichia coli	6743		adk(6)	fumC(29)	gyrB(3)	icd(16)	mdh(11)	purA(8)	recA(6)	83	589067	5030659	175721	blaNDM-1	contig00054			plasmid		B1	O159:H23	NA		N
BC-MR1656-1	BC	SAMEA8515044	ERR5685215	MR = mother rectal	human	2015-2017	Escherichia coli	167		adk(10)	fumC(11)	gyrB(4)	icd(8)	mdh(8)	purA(13)	recA(2)	131	541335	5021604	100684	blaNDM-5	contig00067			plasmid		A	Onovel32:H9	NA		Y
BC-MR353-2	BC	SAMEA8515049	ERR5685220	MR = mother rectal	human	2015-2017	Escherichia coli	648		adk(92)	fumC(4)	gyrB(87)	icd(96)	mdh(70)	purA(58)	recA(2)	126	595892	5431750	196839					NA		F	O45:H6	NA		N
BC-MR366-2	BC	SAMEA8515050	ERR5685221	MR = mother rectal	human	2015-2017	Escherichia coli	405		adk(35)	fumC(37)	gyrB(29)	icd(25)	mdh(4)	purA(5)	recA(73)	175	260191	5584298	93051	blaNDM-5	contig00088			plasmid		D	O102:H6	NA	blaCTX-M-15	N
BC-MR367-3	BC	SAMEA8515051	ERR5685222	MR = mother rectal	human	2015-2017	Escherichia coli	2659		adk(4)	fumC(26)	gyrB(2)	icd(312)	mdh(5)	purA(8)	recA(19)	207	423564	5370878	107847	blaNDM-5	contig00071			plasmid		D	O2-O50-Gp7:H18	NA	blaCTX-M-15	N
BC-MR384-3	BC	SAMEA8515052	ERR5685223	MR = mother rectal	human	2015-2017	Escherichia coli	405		adk(35)	fumC(37)	gyrB(29)	icd(25)	mdh(4)	purA(5)	recA(73)	165	379781	5648672	96201	blaNDM-5	contig00083			plasmid		D	O102:H6	NA	blaCTX-M-15	N
BC-MR388-2	BC	SAMEA8515053	ERR5685224	MR = mother rectal	human	2015-2017	Escherichia coli	648		adk(92)	fumC(4)	gyrB(87)	icd(96)	mdh(70)	purA(58)	recA(2)	161	480538	5490870	155330	blaNDM-5	contig00069			plasmid		F	O86:H30	NA	blaCTX-M-15	N
BC-MR399-2	BC	SAMEA8515054	ERR5685225	MR = mother rectal	human	2015-2017	Escherichia coli	2659		adk(4)	fumC(26)	gyrB(2)	icd(312)	mdh(5)	purA(8)	recA(19)	211	448814	5368494	95872	blaNDM-5	contig00076			plasmid		D	O2-O50-Gp7:H18	NA	blaCTX-M-15	N
BC-MR430-1	BC	SAMEA8515064	ERR5685235	MR = mother rectal	human	2015-2017	Escherichia coli	4450		adk(277)	fumC(8)	gyrB(3)	icd(16)	mdh(9)	purA(344)	recA(6)	114	864928	5120017	154803	blaNDM-1	contig00070			plasmid		A*	O53:H18	NA	blaCTX-M-15	N
BC-MR49-2	BC	SAMEA8515072	ERR5685243	MR = mother rectal	human	2015-2017	Escherichia coli	2659		adk(4)	fumC(26)	gyrB(2)	icd(312)	mdh(5)	purA(8)	recA(19)	204	447755	5368277	95946	blaNDM-5	contig00074			plasmid		D	O2-O50-Gp7:H18	NA	blaCTX-M-15	N
BC-MR580-2	BC	SAMEA8515074	ERR5685245	MR = mother rectal	human	2015-2017	Escherichia coli	405		adk(35)	fumC(37)	gyrB(29)	icd(25)	mdh(4)	purA(5)	recA(73)	243	221139	5449697	56306	blaNDM-5	contig00135			plasmid		D	O102:H6	NA	blaCTX-M-15	N
BC-MR69	BC	SAMEA8515075	ERR5685246	MR = mother rectal	human	2015-2017	Escherichia coli	1421		adk(8)	fumC(7)	gyrB(1)	icd(8)	mdh(8)	purA(8)	recA(2)	174	231482	4675525	69607			blaOXA-181	contig00093	plasmid	ColKP3_1	A	O9:H4	NA		N
BC-MR83-3-1	BC	SAMEA8515079	ERR5685250	MR = mother rectal	human	2015-2017	Escherichia coli	2659		adk(4)	fumC(26)	gyrB(2)	icd(312)	mdh(5)	purA(8)	recA(19)	245	153436	5345052	50321	blaNDM-5	contig00126			plasmid		D	O2-O50-Gp7:H18	NA		N
BK-BR1042-1	BK	SAMEA8515080	ERR5685252	BR = baby (neonate) rectal	human	2015-2017	Escherichia coli	131		adk(53)	fumC(40)	gyrB(47)	icd(13)	mdh(36)	purA(28)	recA(29)	124	446449	5223833	183189	blaNDM-5	contig00055			plasmid		B2	O25:H4	NA	blaCTX-M-15	N
BK-BR1064-2	BK	SAMEA8515081	ERR5685253	BR = baby (neonate) rectal	human	2015-2017	Escherichia coli	167		adk(10)	fumC(11)	gyrB(4)	icd(8)	mdh(8)	purA(13)	recA(2)	178	268185	4983415	85375	blaNDM-5	contig00075			plasmid		A	Onovel32:H21	NA	blaCTX-M-15	N
BK-BR1130-3	BK	SAMEA8515082	ERR5685254	BR = baby (neonate) rectal	human	2015-2017	Escherichia coli	405		adk(35)	fumC(37)	gyrB(29)	icd(25)	mdh(4)	purA(5)	recA(73)	201	217714	5345210	63537	blaNDM-5	contig00139			plasmid		D	O102:H6	NA		N
BK-BR1140-5	BK	SAMEA8515083	ERR5685255	BR = baby (neonate) rectal	human	2015-2017	Escherichia coli	405		adk(35)	fumC(37)	gyrB(29)	icd(25)	mdh(4)	purA(5)	recA(73)	205	225171	5347379	64613	blaNDM-5	contig00138			plasmid		D	O102:H6	NA		Y
BK-BR1141-3	BK	SAMEA8515084	ERR5685256	BR = baby (neonate) rectal	human	2015-2017	Escherichia coli	405		adk(35)	fumC(37)	gyrB(29)	icd(25)	mdh(4)	purA(5)	recA(73)	190	195993	5354869	85558	blaNDM-5	contig00126			plasmid		D	O102:H6	NA		N
BK-BR1145-2	BK	SAMEA8515085	ERR5685257	BR = baby (neonate) rectal	human	2015-2017	Escherichia coli	405		adk(35)	fumC(37)	gyrB(29)	icd(25)	mdh(4)	purA(5)	recA(73)	219	214400	5346952	64291	blaNDM-5	contig00151			plasmid		D	O102:H6	NA		N
BK-BR1146-4	BK	SAMEA8515086	ERR5685258	BR = baby (neonate) rectal	human	2015-2017	Escherichia coli	405		adk(35)	fumC(37)	gyrB(29)	icd(25)	mdh(4)	purA(5)	recA(73)	150	379774	5359904	100419	blaNDM-5	contig00100			plasmid		D	O102:H6	NA		N
BK-BR1461-2	BK	SAMEA8515088	ERR5685260	BR = baby (neonate) rectal	human	2015-2017	Escherichia coli	167		adk(10)	fumC(11)	gyrB(4)	icd(8)	mdh(8)	purA(13)	recA(2)	127	358795	4881516	99994	blaNDM-5	contig00066			plasmid		A	Onovel32:H9	NA	blaCTX-M-15	N
BK-BR1559-1	BK	SAMEA8515089	ERR5685261	BR = baby (neonate) rectal	human	2015-2017	Escherichia coli	38		adk(4)	fumC(26)	gyrB(2)	icd(25)	mdh(5)	purA(5)	recA(19)	302	189551	5687834	57353	blaNDM-1	contig00155			plasmid		D	O60:H30	NA	blaCTX-M-15	N
BK-BR741-1	BK	SAMEA8515095	ERR5685266	BR = baby (neonate) rectal	human	2015-2017	Escherichia coli	69		adk(21)	fumC(35)	gyrB(27)	icd(6)	mdh(5)	purA(5)	recA(4)	363	173490	5542680	33550	blaNDM-1	contig00193			plasmid		D	O15:H18	NA	blaCTX-M-15	N
BK-BR952-1	BK	SAMEA8515104	ERR5685275	BR = baby (neonate) rectal	human	2015-2017	Escherichia coli	648		adk(92)	fumC(4)	gyrB(87)	icd(96)	mdh(70)	purA(58)	recA(2)	220	183962	5448675	53956	blaNDM-1	contig00104			plasmid		F	O86:H30	NA	blaCTX-M-15	N
BK-MR1111-2	BK	SAMEA8515105	ERR5685276	MR = mother rectal	human	2015-2017	Escherichia coli	405		adk(35)	fumC(37)	gyrB(29)	icd(25)	mdh(4)	purA(5)	recA(73)	215	201920	5348830	56565	blaNDM-5	contig00145			plasmid		D	O102:H6	NA		N
BK-MR1116-2	BK	SAMEA8515106	ERR5685277	MR = mother rectal	human	2015-2017	Escherichia coli	405		adk(35)	fumC(37)	gyrB(29)	icd(25)	mdh(4)	purA(5)	recA(73)	201	203642	5347095	66991	blaNDM-5	contig00140			plasmid		D	O102:H6	NA		N
BK-MR1121-2	BK	SAMEA8515107	ERR5685278	MR = mother rectal	human	2015-2017	Escherichia coli	405		adk(35)	fumC(37)	gyrB(29)	icd(25)	mdh(4)	purA(5)	recA(73)	273	144414	5336132	43835	blaNDM-5	contig00185			plasmid		D	O102:H6	NA		N
BK-MR1126-1	BK	SAMEA8515108	ERR5685279	MR = mother rectal	human	2015-2017	Escherichia coli	405		adk(35)	fumC(37)	gyrB(29)	icd(25)	mdh(4)	purA(5)	recA(73)	189	231486	5351011	61119	blaNDM-5	contig00127			plasmid		D	O102:H6	NA		Y
BK-MR1130-1	BK	SAMEA8515109	ERR5685280	MR = mother rectal	human	2015-2017	Escherichia coli	405		adk(35)	fumC(37)	gyrB(29)	icd(25)	mdh(4)	purA(5)	recA(73)	270	140437	5330079	39643	blaNDM-5	contig00195			plasmid		D	O102:H6	NA		N
BK-MR1133-2	BK	SAMEA8515110	ERR5685281	MR = mother rectal	human	2015-2017	Escherichia coli	405		adk(35)	fumC(37)	gyrB(29)	icd(25)	mdh(4)	purA(5)	recA(73)	233	202153	5330686	53389	blaNDM-5	contig00161			plasmid		D	O102:H6	NA		N
BK-MR1134-2	BK	SAMEA8515111	ERR5685282	MR = mother rectal	human	2015-2017	Escherichia coli	405		adk(35)	fumC(37)	gyrB(29)	icd(25)	mdh(4)	purA(5)	recA(73)	211	201974	5341841	60363	blaNDM-5	contig00151			plasmid		D	O102:H6	NA		N
BK-MR1140-1	BK	SAMEA8515112	ERR5685283	MR = mother rectal	human	2015-2017	Escherichia coli	405		adk(35)	fumC(37)	gyrB(29)	icd(25)	mdh(4)	purA(5)	recA(73)	172	316533	5356904	79427	blaNDM-5	contig00118			plasmid		D	O102:H6	NA		Y
BK-MR700-2	BK	SAMEA8515115	ERR5685286	MR = mother rectal	human	2015-2017	Escherichia coli	69		adk(21)	fumC(35)	gyrB(27)	icd(6)	mdh(5)	purA(5)	recA(4)	186	313770	5563997	118657	blaNDM-1	contig00067			plasmid		D	O15:H18	NA	blaCTX-M-15	N
BK-MR84-1	BK	SAMEA8515120	ERR5685291	MR = mother rectal	human	2015-2017	Escherichia coli	361		adk(10)	fumC(99)	gyrB(5)	icd(91)	mdh(8)	purA(7)	recA(2)	319	130494	5072884	29030	blaNDM-5	contig00159			plasmid		A	O9:H30	NA		N
BK-MR989-1	BK	SAMEA8515121	ERR5685292	MR = mother rectal	human	2015-2017	Escherichia coli	648		adk(92)	fumC(4)	gyrB(87)	icd(96)	mdh(70)	purA(58)	recA(2)	196	179230	5440901	72374	blaNDM-1	contig00094			plasmid		F	O86, O164-Gp13-:H30	NA	blaCTX-M-15	N
C469	Nepal	SRR1508900	SAMN02885305	Blood or urine	child	2009	Escherichia coli	394
C5038	Nepal	SRR1508901	SAMN02885310	Blood or urine	child	2008	Escherichia coli	131
C525	Nepal	SRR1508898	SAMN02885312	Blood or urine	child	2010	Escherichia coli	95
CREC_629	South Korea	ASM278754v1	GCF_002787545.1_ASM278754v1	urine	clinical	2015	Escherichia coli	167	blaNDM-7
CREC-532	South Korea	ASM278665v1	GCF_002786655.1_ASM278665v1	urine	clinical	2015	Escherichia coli	167	blaNDM-7
D008p	China	ASM939352v1	GCF_009393525.1_ASM939352v1	pig,feces	animal	2015	Escherichia coli	1114	blaNDM-20
DEC11E	ND	ASM25019v2	GCF_000250195.1_ASM25019v2	missing	missing	missing	Escherichia coli	3	no NDM/OXA
DEC12B	ND	ASM25023v2	GCF_000250235.1_ASM25023v2	missing	missing	missing	Escherichia coli	3	no NDM/OXA
DEC14C	ND	ASM25045v2	GCF_000250455.1_ASM25045v2	missing	missing	missing	Escherichia coli	7	no NDM/OXA
EC_06	Pakistan	ASM428471v1	GCF_004284715.1_ASM428471v1	chicken	animal	2017	Escherichia coli	10011	no NDM/OXA
EC4115_O157:H7	ND	ASM2112v1	GCF_000021125.1_ASM2112v1	missing	missing	missing	Escherichia coli	11	no NDM/OXA
EC5	Malaysia	ASM81234v1	GCF_000812345.1_ASM81234v1	liver, chicken	animal	2013	Escherichia coli	117	no NDM/OXA
ECCTRSRTH02	Thailand	ASM224608v1	GCF_002246085.1_ASM224608v1	Pig	animal	2016	Escherichia coli	206	no NDM/OXA
ECM_16	Lebanon	ASM1103005v1	GCF_011030055.1_ASM1103005v1	missing	human	2019	Escherichia coli	457	blaOXA-48
ECM_50	Lebanon	ASM1102955v1	GCF_011029555.1_ASM1102955v1	missing	human	2018	Escherichia coli	167	blaNDM-19
ECM_55	Lebanon	ASM1102950v1	GCF_011029505.1_ASM1102950v1	missing	human	2018	Escherichia coli	167	blaNDM-19
ECM_56	Lebanon	ASM1102946v1	GCF_011029465.1_ASM1102946v1	missing	human	2018	Escherichia coli	167	blaNDM-19
ECM_74	Lebanon	ASM1103019v1	GCF_011030195.1_ASM1103019v1	missing	human	2019	Escherichia coli	38	blaOXA-48
Ecol_448	Argentina	ASM161836v1	GCF_001618365.1_ASM161836v1	missing	human	2011	Escherichia coli	131	blaOXA-163
EJN001	China	ASM296795v1	GCF_002967955.1_ASM296795v1	urine	human	2014	Escherichia coli	167	blaNDM-5
ERR1218637	Thailand	ERR1218637	ERS838893	missing	missing	2015	Escherichia coli	131
ERR1218645	Thailand	ERR1218645	ERS838903	missing	missing	2015	Escherichia coli	5943
ERR1218646	Thailand	ERR1218646	ERS838907	missing	missing	2015	Escherichia coli	2003
ERR1218654	Thailand	ERR1218654	ERS838917	missing	missing	2015	Escherichia coli	405
ERR1218670	Thailand	ERR1218670	ERS838815	missing	missing	2015	Escherichia coli	5558
ERR1218680	Thailand	ERR1218680	ERS838836	missing	missing	2015	Escherichia coli	38
ERR1218686	Thailand	ERR1218686	ERS838849	missing	missing	2015	Escherichia coli	1001
ERR1218687	Thailand	ERR1218687	ERS838852	missing	missing	2015	Escherichia coli	48
ERR1218689	Thailand	ERR1218689	ERS838856	missing	missing	2015	Escherichia coli	410
ERR1218695	Thailand	ERR1218695	ERS838867	missing	missing	2015	Escherichia coli	345
ERR1218704	Thailand	ERR1218704	ERS838885	missing	missing	2015	Escherichia coli	20
ERR1218710	Thailand	ERR1218710	ERS838946	missing	missing	2015	Escherichia coli	5949
ERR1218721	Thailand	ERR1218721	ERS839009	missing	missing	2015	Escherichia coli	10
ERR2027613	Democratic Republic of Congo	ERR2027613	ERS1812815	missing	clinical	2012-2014	Escherichia coli	393	CTX-M-15
ERR2027615	Democratic Republic of Congo	ERR2027615	ERS1812817	missing	clinical	2012-2014	Escherichia coli	131	CTX-M-15
ERR2027617	Democratic Republic of Congo	ERR2027617	ERS1812819	missing	clinical	2012-2014	Escherichia coli	405	CTX-M-15
ERR2027626	Democratic Republic of Congo	ERR2027626	ERS1812828	missing	clinical	2012-2014	Escherichia coli	2450	CTX-M-15
ESY002	China	ASM296797v1	GCF_002967975.1_ASM296797v1	blood	clinical	2014	Escherichia coli	167	blaNDM-5
FDAARGOS_433	Canada	ASM258979v1	GCF_002589795.1_ASM258979v1	rectal swab	human	2015	Escherichia coli	410	blaNDM-5
H112180282	UK	ASM22250v2	GCF_000222505.1_ASM22250v2	stool	clinical	2011	Escherichia coli	678	no NDM/OXA
H1485	Nepal	SRR1508884	SAMN02885345	blood	neonate	2012	Escherichia coli	617
H17	Nepal	SRR1508893	SAMN02885348	missing	clinical	2012	Escherichia coli	167	NDM
H19	Nepal	SRR1508894	SAMN02885349	missing	clinical	2012	Escherichia coli	6386	NDM
H21	Nepal	SRR1508895	SAMN02885351	missing	clinical	2012	Escherichia coli	167	NDM
H25	Nepal	SRR1508896	SAMN02885352	missing	clinical	2012	Escherichia coli	101	NDM
HEB2	China	ASM329197v1	GCF_003291975.1_ASM329197v1	stool	human	2016	Escherichia coli	-	no NDM/OXA
HN503E1II	Cameroon	ASM308621v1	SAMN07714117	carriage	human	2016	Escherichia coli	10	ND
HR167	Eqypt	ASM354609v1	GCF_003546095.1_ASM354609v1	dog	animal	2016	Escherichia coli	410	blaNDM-5
J53	ND	ASM25886v1	GCF_000258865.1_ASM25886v1	missing	missing	missing	Escherichia coli	10	no NDM/OXA
K-12substr.MG1655	ND	ASM584v2	GCF_000005845.2_ASM584v2	missing	missing	missing	Escherichia coli	10	no NDM/OXA
K-12substr.MG1655	ND	ASM14673v1	GCF_000146735.1_ASM14673v1	missing	missing	missing	Escherichia coli	10	no NDM/OXA
KBN10P04869	South Korea	ASM295345v1	GCF_002953455.1_ASM295345v1	blood	clinical	2017	Escherichia coli	410	blaNDM-5
KTE156	Denmark	GCF_000351965.1	GCF_000351965.1_Esch_coli_KTE156_V1	missing	human	2010	Escherichia coli	10	no NDM/OXA
L31	France	ASM342800v1	GCF_003428005.1_ASM342800v1	carriage	human	2012	Escherichia coli	131	no NDM/OXA
L704	China	ASM412235v1	GCF_004122355.1_ASM412235v1	feces	human	2017	Escherichia coli	8641	blaNDM-13
M213	Myanmar	DRR140914	SAMD00059750	urine	clinical	2015	Escherichia coli	101	blaNDM-4
M513	Myanmar	DRR111594	SAMD00099781	blood	Child	2016	Escherichia coli	167	blaNDM-5, blaOXA-181
M518	Myanmar	DRR111598	SAMD00099785	blood	clinical	2016	Escherichia coli	410	blaNDM-5, blaOXA-181
MS-107-1	ND	ASM17917v1	GCF_000179175.1_ASM17917v1	missing	Human	missing	Escherichia coli	101	no NDM/OXA
MS-196-1	ND	ASM16455v1	GCF_000164555.1_ASM16455v1	missing	Human	missing	Escherichia coli	10	no NDM/OXA
MS-81-4	ND	ASM16421v1	GCF_000164215.1_ASM16421v1	missing	Human	missing	Escherichia coli	88	no NDM/OXA
NCCP15647	South Korea	NCCP15647_1.0	GCF_000259385.1_NCCP15647_1.0	feces	human	2003	Escherichia coli	4017	no NDM/OXA
NK-MR1528-1	NK	SAMEA8515123	ERR5685294	MR = mother rectal	human	2015-2017	Escherichia coli	940		adk(6)	fumC(6)	gyrB(22)	icd(16)	mdh(11)	purA(1)	recA(7)	138	306944	4775102	113835			blaOXA-181	contig00070	plasmid	ColKP3_1	B1	-:H5	NA	blaCTX-M-15	N
NK-MR1529-1	NK	SAMEA8515124	ERR5685295	MR = mother rectal	human	2015-2017	Escherichia coli	940		adk(6)	fumC(6)	gyrB(22)	icd(16)	mdh(11)	purA(1)	recA(7)	182	211816	4927003	107970			blaOXA-181	contig00070	plasmid	ColKP3_1	B1	-:H4	NA		N
NK-MR1658-2	NK	SAMEA8515125	ERR5685296	MR = mother rectal	human	2015-2017	Escherichia coli	648		adk(92)	fumC(4)	gyrB(87)	icd(96)	mdh(70)	purA(58)	recA(2)	106	674542	5358488	208766			blaOXA-181	contig00044	plasmid	ColKP3_1	F	O45:H6	NA		N
NK-MR288-1	NK	SAMEA8515126	ERR5685297	MR = mother rectal	human	2015-2017	Escherichia coli	2083		adk(6)	fumC(322)	gyrB(5)	icd(16)	mdh(11)	purA(8)	recA(7)	147	589657	5108262	118376			blaOXA-181	contig00066	plasmid	ColKP3_1	B1	Onovel11:H6	NA		N
NK-MR6742-1	NK	SAMEA8515128	ERR5685299	MR = mother rectal	human	2015-2017	Escherichia coli	315		adk(4)	fumC(26)	gyrB(2)	icd(25)	mdh(5)	purA(8)	recA(19)	127	462271	5113268	118231	blaNDM-5	contig00034			plasmid	IncX3_1	D	O153var1:H18	NA		N
NN-BR107-1	NN	SAMEA8515130	ERR5685301	BR = baby (neonate) rectal	human	2015-2017	Escherichia coli	6359		adk(10)	fumC(616)	gyrB(315)	icd(8)	mdh(8)	purA(13)	recA(73)	220	260479	5001680	63620	blaNDM-1	contig00095			plasmid		A	Onovel32:H9	NA	blaCTX-M-15	N
NN-BR156-1	NN	SAMEA8515139	ERR5685310	BR = baby (neonate) rectal	human	2015-2017	Escherichia coli	167		adk(10)	fumC(11)	gyrB(4)	icd(8)	mdh(8)	purA(13)	recA(2)	145	286696	4852140	139496	blaNDM-7	contig00058			plasmid		A	Onovel32:H9	NA	blaCTX-M-15	N
NN-BR1743-1	NN	SAMEA8515145	ERR5685446	BR = baby (neonate) rectal	human	2015-2017	Escherichia coli	2851		adk(6)	fumC(4)	gyrB(12)	icd(1)	mdh(20)	purA(18)	recA(6)	191	146834	5230035	72557	blaNDM-1	contig00111			plasmid		C	O100:H18	NA	blaCTX-M-15	N
NN-BR421r1-1	NN	SAMEA8515148	ERR5685318	BR = baby (neonate) rectal	human	2015-2017	Escherichia coli	2851		adk(6)	fumC(4)	gyrB(12)	icd(1)	mdh(20)	purA(18)	recA(6)	149	256415	5053607	94977	blaNDM-1	contig00090			plasmid		C	O100:H18	NA	blaCTX-M-15	Y
NN-MR396-3	NN	SAMEA8515151	ERR5685321	MR = mother rectal	human	2015-2017	Escherichia coli	167		adk(10)	fumC(11)	gyrB(4)	icd(8)	mdh(8)	purA(13)	recA(2)	132	362043	4859691	157895	blaNDM-7	contig00054			plasmid		A	Onovel32:H9	NA	blaCTX-M-15	Y
OZA48/NDM1	Italy	ASM333934v1	GCF_003339345.1_ASM333934v1	missing	human	missing	Escherichia coli	641	blaNDM-1
PN256E8	South Africa	GCF_003795445.1_ASM379544v1	SAMN09303237	rectal swab	pig	2016	Escherichia coli	9440	ND
PP-BR1024-1	PP	SAMEA8515159	ERR5685331	BR = baby (neonate) rectal	human	2015-2017	Escherichia coli	2083		adk(6)	fumC(322)	gyrB(5)	icd(16)	mdh(11)	purA(8)	recA(7)	196	247507	5460034	92376	blaNDM-1	contig00083			plasmid		B1	Onovel4:H6	NA	blaCTX-M-15	N
PP-BR1050-2	PP	SAMEA8515162	ERR5685334	BR = baby (neonate) rectal	human	2015-2017	Escherichia coli	1258		adk(6)	fumC(23)	gyrB(15)	icd(102)	mdh(9)	purA(73)	recA(6)	152	397159	5291689	168310	blaNDM-1	contig00077			plasmid		B1	Onovel4:H10	NA		N
PP-BR1053-3	PP	SAMEA8515164	ERR5685336	BR = baby (neonate) rectal	human	2015-2017	Escherichia coli	2083		adk(6)	fumC(322)	gyrB(5)	icd(16)	mdh(11)	purA(8)	recA(7)	176	253357	5272020	72577	blaNDM-1	contig00106			plasmid		B1	Onovel11:H6	NA	blaCTX-M-15	N
PP-BR1261-1	PP	SAMEA8515170	ERR5685341	BR = baby (neonate) rectal	human	2015-2017	Escherichia coli	410		adk(6)	fumC(4)	gyrB(12)	icd(1)	mdh(20)	purA(18)	recA(7)	177	279501	4985343	111900	blaNDM-1	contig00018			plasmid	IncA/C2_1	C	Onovel1:H9	NA	blaCTX-M-15	N
PP-BR1826-1	PP	SAMEA8515178	ERR5685348	BR = baby (neonate) rectal	human	2015-2017	Escherichia coli	405		adk(35)	fumC(37)	gyrB(29)	icd(25)	mdh(4)	purA(5)	recA(73)	207	337750	5391397	112662	blaNDM-4	contig00081			plasmid		D	O102:H6	NA	blaCTX-M-15	N
PP-BR187-2	PP	SAMEA8515180	ERR5685350	BR = baby (neonate) rectal	human	2015-2017	Escherichia coli	4038		adk(6)	fumC(19)	gyrB(3)	icd(18)	mdh(9)	purA(8)	recA(156)	131	446209	5138461	143831	blaNDM-1	contig00020			plasmid	IncA/C2_1	B1	O93:H28	NA	blaCTX-M-15	Y
PP-BR2126-1	PP	SAMEA8515187	ERR5685356	BR = baby (neonate) rectal	human	2015-2017	Escherichia coli	5322		adk(10)	fumC(660)	gyrB(4)	icd(8)	mdh(8)	purA(8)	recA(2)	277	98285	4789858	35974	blaNDM-1	contig00003			plasmid	IncA/C2_1	A	-:H32	NA		Y
PP-BR2142-1	PP	SAMEA8515190	ERR5685358	BR = baby (neonate) rectal	human	2015-2017	Escherichia coli	448		adk(6)	fumC(6)	gyrB(5)	icd(16)	mdh(11)	purA(8)	recA(7)	226	196758	5302106	85034	blaNDM-24	contig00116			plasmid		B1	Onovel11:H19	NA	blaCTX-M-15	N
PP-BR2356-2	PP	SAMEA8515193	ERR5685360	BR = baby (neonate) rectal	human	2015-2017	Escherichia coli	398		adk(64)	fumC(7)	gyrB(1)	icd(1)	mdh(8)	purA(8)	recA(6)	175	262213	4881484	80783	blaNDM-1	contig00114			plasmid		A	-:H19	NA	blaCTX-M-15	N
PP-BR2382-2	PP	SAMEA8515194	ERR5685361	BR = baby (neonate) rectal	human	2015-2017	Escherichia coli	10		adk(10)	fumC(11)	gyrB(4)	icd(8)	mdh(8)	purA(8)	recA(2)	271	106875	4815418	35751	blaNDM-1	contig00091			plasmid		A	-:H12	NA		N
PP-BR2460-1	PP	SAMEA8515196	ERR5685363	BR = baby (neonate) rectal	human	2015-2017	Escherichia coli	156		adk(6)	fumC(29)	gyrB(32)	icd(16)	mdh(11)	purA(8)	recA(44)	169	167036	4904656	58328	blaNDM-5	contig00119			plasmid		B1	O54:H28	NA		N
PP-BR2478-1	PP	SAMEA8515197	ERR5685364	BR = baby (neonate) rectal	human	2015-2017	Escherichia coli	410		adk(6)	fumC(4)	gyrB(12)	icd(1)	mdh(20)	purA(18)	recA(7)	134	259173	5001136	115208	blaNDM-5	contig00075	blaOXA-181	contig00061	plasmid, plasmid	ColKP3_1 (contig00061)	C	Onovel29:H9	NA	blaCTX-M-15	N
PP-BR2491-1	PP	SAMEA8515198	ERR5685365	BR = baby (neonate) rectal	human	2015-2017	Escherichia coli	410		adk(6)	fumC(4)	gyrB(12)	icd(1)	mdh(20)	purA(18)	recA(7)	126	348414	5001598	120867	blaNDM-5	contig00066	blaOXA-181	contig00053	plasmid, plasmid	ColKP3_1 (contig00053)	C	Onovel29:H9	NA	blaCTX-M-15	N
PP-BR2509-1	PP	SAMEA8515199	ERR5685366	BR = baby (neonate) rectal	human	2015-2017	Escherichia coli	73		adk(36)	fumC(24)	gyrB(9)	icd(13)	mdh(17)	purA(11)	recA(25)	102	352106	5188216	202688					NA		B2	O6:H1	NA		Y
PP-BR2509-3	PP	SAMEA8515201	ERR5685367	BR = baby (neonate) rectal	human	2015-2017	Escherichia coli	410		adk(6)	fumC(4)	gyrB(12)	icd(1)	mdh(20)	purA(18)	recA(7)	163	222722	4977628	90649	blaNDM-5	contig00096	blaOXA-181	contig00082	plasmid, plasmid	ColKP3_1	C	Onovel29:H9	NA	blaCTX-M-15	Y
PP-BR2707-3	PP	SAMEA8515205	ERR5685369	BR = baby (neonate) rectal	human	2015-2017	Escherichia coli	410		adk(6)	fumC(4)	gyrB(12)	icd(1)	mdh(20)	purA(18)	recA(7)	118	543358	5004192	178665	blaNDM-5	contig00057	blaOXA-181	contig00048	plasmid, plasmid	ColKP3_1 (contig00048)	C	Onovel29:H9	NA	blaCTX-M-15	N
PP-BR2846-2	PP	SAMEA8515207	ERR5685370	BR = baby (neonate) rectal	human	2015-2017	Escherichia coli	1623		adk(214)	fumC(19)	gyrB(12)	icd(16)	mdh(9)	purA(8)	recA(7)	192	222463	5177583	112042	blaNDM-1	contig00008			plasmid	IncA/C2_1	B1	O159:H27	NA	blaCTX-M-15	N
PP-BR288-1	PP	SAMEA8515209	ERR5685371	BR = baby (neonate) rectal	human	2015-2017	Escherichia coli	10		adk(10)	fumC(11)	gyrB(4)	icd(8)	mdh(8)	purA(8)	recA(2)	228	275955	5402724	93172	blaNDM-1	contig00009			plasmid	IncA/C2_1	A	O15:H4	NA		N
PP-BR3057-3	PP	SAMEA8515215	ERR5685372	BR = baby (neonate) rectal	human	2015-2017	Escherichia coli	448		adk(6)	fumC(6)	gyrB(5)	icd(16)	mdh(11)	purA(8)	recA(7)	246	199309	5297123	55231	blaNDM-5	contig00161			plasmid		B1	-:H19	NA	blaCTX-M-15	Y
PP-BR324-2	PP	SAMEA8515219	ERR5685374	BR = baby (neonate) rectal	human	2015-2017	Escherichia coli	10987		adk(6)	fumC(29)	gyrB(15)	icd(18)	mdh(9)	purA(2)	recA(6)	73	481183	5015537	193186	blaNDM-1	contig00019			plasmid	IncA/C2_1	B1	O59:H20	NA		Y
PP-BR3775-1	PP	SAMEA8515224	ERR5685376	BR = baby (neonate) rectal	human	2015-2017	Escherichia coli	448		adk(6)	fumC(6)	gyrB(5)	icd(16)	mdh(11)	purA(8)	recA(7)	176	250599	5320313	102594	blaNDM-24	contig00100			plasmid		B1	Onovel11:H19	NA	blaCTX-M-15	Y
PP-BR5996-1	PP	SAMEA8515241	ERR5685384	BR = baby (neonate) rectal	human	2015-2017	Escherichia coli	410		adk(6)	fumC(4)	gyrB(12)	icd(1)	mdh(20)	purA(18)	recA(7)	129	307161	5042004	140130	blaNDM-1	contig00013			plasmid	IncA/C2_1	C	O8:H21	NA	blaCTX-M-15	Y
PP-BR5996-2	PP	SAMEA8515242	ERR5685329	BR = baby (neonate) rectal	human	2015-2017	Escherichia coli	410		adk(6)	fumC(4)	gyrB(12)	icd(1)	mdh(20)	purA(18)	recA(7)	148	275034	5039861	91037	blaNDM-1	contig00016			plasmid	IncA/C2_1	C	O8:H21	NA	blaCTX-M-15	Y
PP-BR661-1	PP	SAMEA8515246	ERR5685388	BR = baby (neonate) rectal	human	2015-2017	Escherichia coli	2083		adk(6)	fumC(322)	gyrB(5)	icd(16)	mdh(11)	purA(8)	recA(7)	177	410220	5465440	105832	blaNDM-1	contig00084			plasmid		B1	Onovel11:H6	NA	blaCTX-M-15	N
PP-BR68-2	PP	SAMEA8515250	ERR5685390	BR = baby (neonate) rectal	human	2015-2017	Escherichia coli	155		adk(6)	fumC(4)	gyrB(14)	icd(16)	mdh(24)	purA(8)	recA(14)	268	200195	5083422	37067	blaNDM-1	contig00006			plasmid	IncA/C2_1	B1	O86:H51	NA		Y
PP-BR70-1	PP	SAMEA8515253	ERR5685393	BR = baby (neonate) rectal	human	2015-2017	Escherichia coli	131		adk(53)	fumC(40)	gyrB(47)	icd(13)	mdh(36)	purA(28)	recA(29)	172	398428	5526256	176865			blaOXA-181	contig00048	plasmid	ColKP3_1	B2	O25:H4	NA	blaCTX-M-15	N
PP-BR710-5	PP	SAMEA8515256	ERR5685395	BR = baby (neonate) rectal	human	2015-2017	Escherichia coli	2083		adk(6)	fumC(322)	gyrB(5)	icd(16)	mdh(11)	purA(8)	recA(7)	199	229353	5455193	84520	blaNDM-1	contig00108			plasmid		B1	-:H6	NA	blaCTX-M-15	N
PP-BR7144-2	PP	SAMEA8515258	ERR5685396	BR = baby (neonate) rectal	human	2015-2017	Escherichia coli	167		adk(10)	fumC(11)	gyrB(4)	icd(8)	mdh(8)	purA(13)	recA(2)	172	276304	5184232	93438	blaNDM-1	contig00017	blaOXA-181	contig00077	plasmid, plasmid	IncA/C2_1 (contig00017), ColKP3_1 (contig00077)	A	Onovel32:H9	NA	blaCTX-M-15	Y
PP-BR7600	PP	SAMEA8515265	ERR5685399	BR = baby (neonate) rectal	human	2015-2017	Escherichia coli	636		adk(13)	fumC(108)	gyrB(10)	icd(97)	mdh(18)	purA(68)	recA(93)	159	391850	5319171	144379	blaNDM-1	contig00017			plasmid	IncA/C2_1	B2	O21:H7	NA	blaCTX-M-15	Y
PP-BR7756-2	PP	SAMEA8515268	ERR5685400	BR = baby (neonate) rectal	human	2015-2017	Escherichia coli	7331		adk(10)	fumC(11)	gyrB(4)	icd(8)	mdh(631)	purA(8)	recA(2)	139	277569	4873559	88926	blaNDM-1	contig00014			plasmid	IncA/C2_1	A	O1:H32	NA	blaCTX-M-15	Y
PP-BR824-5	PP	SAMEA8515270	ERR5685401	BR = baby (neonate) rectal	human	2015-2017	Escherichia coli	10		adk(10)	fumC(11)	gyrB(4)	icd(8)	mdh(8)	purA(8)	recA(2)	218	150169	5069441	60516	blaNDM-1	contig00014			plasmid	IncA/C2_1	A	O2-O50-Gp7:H48	NA		N
PP-BR940-1	PP	SAMEA8515271	ERR5685402	BR = baby (neonate) rectal	human	2015-2017	Escherichia coli	10		adk(10)	fumC(11)	gyrB(4)	icd(8)	mdh(8)	purA(8)	recA(2)	179	285731	5195097	110639	blaNDM-1	contig00007			plasmid	IncA/C2_1	A	O118-Gp3, O151-Gp3:H12	NA		N
PP-MR1927-1	PP	SAMEA8515279	ERR5685407	MR = mother rectal	human	2015-2017	Escherichia coli	167		adk(10)	fumC(11)	gyrB(4)	icd(8)	mdh(8)	purA(13)	recA(2)	201	203990	5016130	57995			blaOXA-181	contig00092	plasmid	ColKP3_1	A	Onovel32:H9	NA	blaCTX-M-15	N
PP-MR2400-2	PP	SAMEA8515280	ERR5685408	MR = mother rectal	human	2015-2017	Escherichia coli	410		adk(6)	fumC(4)	gyrB(12)	icd(1)	mdh(20)	purA(18)	recA(7)	147	441003	5000001	102143	blaNDM-5	contig00076	blaOXA-181	contig00064	plasmid	ColKP3_1	C	Onovel29:H9	NA	blaCTX-M-15	N
PP-MR2671-1	PP	SAMEA8515282	ERR5685410	MR = mother rectal	human	2015-2017	Escherichia coli	1284		adk(10)	fumC(4)	gyrB(4)	icd(8)	mdh(8)	purA(13)	recA(73)	196	235835	4908829	68280	blaNDM-5	contig00082			plasmid		A	Onovel32:H21	NA		N
PP-MR2685-1	PP	SAMEA8515283	ERR5685411	MR = mother rectal	human	2015-2017	Escherichia coli	216		adk(10)	fumC(11)	gyrB(57)	icd(8)	mdh(7)	purA(18)	recA(6)	182	206649	4799071	80174			blaOXA-181	contig00074	plasmid	ColKP3_1	A	O3:H4, H55	NA		N
PP-MR2688-2	PP	SAMEA8515284	ERR5685412	MR = mother rectal	human	2015-2017	Escherichia coli	940		adk(6)	fumC(6)	gyrB(22)	icd(16)	mdh(11)	purA(1)	recA(7)	144	345474	4783782	97355			blaOXA-181	contig00063	plasmid	ColKP3_1	B1	-:H5	NA		N
PP-MR2700-1	PP	SAMEA8515285	ERR5685413	MR = mother rectal	human	2015-2017	Escherichia coli	205		adk(6)	fumC(23)	gyrB(15)	icd(16)	mdh(9)	purA(8)	recA(7)	176	332559	5031488	119991	blaNDM-5	contig00057			plasmid		B1	O100:H12	NA		Y
PP-MR2883-1	PP	SAMEA8515286	ERR5685414	MR = mother rectal	human	2015-2017	Escherichia coli	156		adk(6)	fumC(29)	gyrB(32)	icd(16)	mdh(11)	purA(8)	recA(44)	118	207083	5024576	91002	blaNDM-5	contig00082			plasmid		B1	O54:H28	NA		N
PP-MR3875-1	PP	SAMEA8515290	ERR5685416	MR = mother rectal	human	2015-2017	Escherichia coli	46		adk(8)	fumC(7)	gyrB(1)	icd(8)	mdh(8)	purA(8)	recA(6)	162	310411	4757823	86701			blaOXA-181	contig00092	plasmid	ColKP3_1	A	O8:H4	NA	blaCTX-M-15	N
PP-MR4004-1	PP	SAMEA8515291	ERR5685417	MR = mother rectal	human	2015-2017	Escherichia coli	205		adk(6)	fumC(23)	gyrB(15)	icd(16)	mdh(9)	purA(8)	recA(7)	127	309259	4883083	151973			blaOXA-181	contig00048	plasmid	ColKP3_1	B1	O100:H12	NA		N
PP-MR4047-1	PP	SAMEA8515292	ERR5685418	MR = mother rectal	human	2015-2017	Escherichia coli	617		adk(10)	fumC(11)	gyrB(4)	icd(8)	mdh(8)	purA(13)	recA(73)	167	359471	4924216	117272					NA		A	Onovel32:H10	NA	blaCTX-M-15	N
PP-MR4954-3	PP	SAMEA8515295	ERR5685421	MR = mother rectal	human	2015-2017	Escherichia coli	156		adk(6)	fumC(29)	gyrB(32)	icd(16)	mdh(11)	purA(8)	recA(44)	108	355526	4815404	121681			blaOXA-181	contig00054	plasmid	ColKP3_1	B1	O174:H28	NA		N
PP-MR5077-1	PP	SAMEA8515296	ERR5685422	MR = mother rectal	human	2015-2017	Escherichia coli	10		adk(10)	fumC(11)	gyrB(4)	icd(8)	mdh(8)	purA(8)	recA(2)	134	300516	4860520	110690			blaOXA-181	contig00059	plasmid	ColKP3_1	A	O9:H9	NA		N
PP-MR5321-1	PP	SAMEA8515299	ERR5685423	MR = mother rectal	human	2015-2017	Escherichia coli	2851		adk(6)	fumC(4)	gyrB(12)	icd(1)	mdh(20)	purA(18)	recA(6)	155	186007	4917632	76160	blaNDM-1	contig00069			plasmid		C	O100:H18	NA	blaCTX-M-15	N
PP-MR5896-2	PP	SAMEA8515300	ERR5685424	MR = mother rectal	human	2015-2017	Escherichia coli	167		adk(10)	fumC(11)	gyrB(4)	icd(8)	mdh(8)	purA(13)	recA(2)	125	366834	4806399	119275			blaOXA-181	contig00057	plasmid	ColKP3_1	A	Onovel32:H10	NA	blaCTX-M-15	N
PP-MR5908-1	PP	SAMEA8515301	ERR5685425	MR = mother rectal	human	2015-2017	Escherichia coli	940		adk(6)	fumC(6)	gyrB(22)	icd(16)	mdh(11)	purA(1)	recA(7)	126	324873	4853689	139555			blaOXA-181	contig00031	plasmid		B1	-:H5	NA		N
PP-MR5972-1	PP	SAMEA8515302	ERR5685426	MR = mother rectal	human	2015-2017	Escherichia coli	205		adk(6)	fumC(23)	gyrB(15)	icd(16)	mdh(9)	purA(8)	recA(7)	202	168075	5041980	77900	blaNDM-5	contig00084			plasmid		B1	O100:H12	NA		N
PP-MR5988-1	PP	SAMEA8515303	ERR5685427	MR = mother rectal	human	2015-2017	Escherichia coli	2351		adk(6)	fumC(19)	gyrB(32)	icd(16)	mdh(9)	purA(8)	recA(7)	105	381263	4783206	135034			blaOXA-181	contig00032	plasmid	ColKP3_1 (contig00032), IncX3_1 (contig00032)	B1	Onovel13:H28	NA		N
PP-MR6620-1	PP	SAMEA8515306	ERR5685429	MR = mother rectal	human	2015-2017	Escherichia coli	167		adk(10)	fumC(11)	gyrB(4)	icd(8)	mdh(8)	purA(13)	recA(2)	172	230687	4947777	75980	blaNDM-5	contig00091			plasmid		A	Onovel32:H9	NA		N
PP-MR6700-2	PP	SAMEA8515309	ERR5685432	MR = mother rectal	human	2015-2017	Escherichia coli	156		adk(6)	fumC(29)	gyrB(32)	icd(16)	mdh(11)	purA(8)	recA(44)	70	446981	4888411	192438	blaNDM-5	contig00037			plasmid		B1	O54:H28	NA		N
PP-MR6729-1	PP	SAMEA8515310	ERR5685433	MR = mother rectal	human	2015-2017	Escherichia coli	617		adk(10)	fumC(11)	gyrB(4)	icd(8)	mdh(8)	purA(13)	recA(73)	154	215741	5165277	88647	blaNDM-5	contig00082			plasmid		A	Onovel32:H10	NA		N
PP-MR6763-3	PP	SAMEA8515311	ERR5685434	MR = mother rectal	human	2015-2017	Escherichia coli	617		adk(10)	fumC(11)	gyrB(4)	icd(8)	mdh(8)	purA(13)	recA(73)	141	477543	5164746	95492	blaNDM-5	contig00078			plasmid		A	Onovel32:H10	NA		N
PP-MR6984-1	PP	SAMEA8515316	ERR5685437	MR = mother rectal	human	2015-2017	Escherichia coli	315		adk(4)	fumC(26)	gyrB(2)	icd(25)	mdh(5)	purA(8)	recA(19)	140	218420	5094596	101718			blaOXA-181	contig00075	plasmid	ColKP3_1	D	O7:H10	NA	blaCTX-M-15	N
PP-MR7307-4	PP	SAMEA8515319	ERR5685439	MR = mother rectal	human	2015-2017	Escherichia coli	156		adk(6)	fumC(29)	gyrB(32)	icd(16)	mdh(11)	purA(8)	recA(44)	126	215963	4807163	97651			blaOXA-181	contig00068	plasmid		B1	O174:H28	NA		N
PP-MR7330-5a	PP	SAMEA8515320	ERR5685440	MR = mother rectal	human	2015-2017	Escherichia coli	156		adk(6)	fumC(29)	gyrB(32)	icd(16)	mdh(11)	purA(8)	recA(44)	66	623530	4885829	194684	blaNDM-5	contig00036			plasmid		B1	O54:H28	NA		N
PP-MR7377-3	PP	SAMEA8515322	ERR5685442	MR = mother rectal	human	2015-2017	Escherichia coli	156		adk(6)	fumC(29)	gyrB(32)	icd(16)	mdh(11)	purA(8)	recA(44)	92	346115	4926827	134791	blaNDM-5	contig00055			plasmid	ColKP3_1	B1	O54:H28	NA		N
S245	France	ASM357012v1	GCF_003570125.1_ASM357012v1	CFS	clinical	2014	Escherichia coli	421	no NDM/OXA
SCEC020023	China	ASM285067v5	GCF_002850675.4_ASM285067v5	missing	human	2016	Escherichia coli	617	blaNDM-21
SCEC020076	China	ASM281160v1	GCF_002811605.1_ASM281160v1	missing	human	2017	Escherichia coli	167	blaNDM-7
SIEC025	Thailand	ASM514616v1	GCF_005146165.1_ASM514616v1	stool	human	2018	Escherichia coli	648	blaOXA-232
SIEC033	Thailand	ASM483119v1	GCF_004831195.1_ASM483119v1	stool	human	2018	Escherichia coli	617	blaOXA-232
SIEC034	Thailand	ASM483113v1	GCF_004831135.1_ASM483113v1	stool	human	2018	Escherichia coli	617	blaOXA-232
SMS-3-5	ND	ASM1964v1	GCF_000019645.1_ASM1964v1	missing	missing	missing	Escherichia coli	354	no NDM/OXA
ST167	USA	ASM81264v1	GCF_000812645.1_ASM81264v1	abdominal wound	clinical	2013	Escherichia coli	167	blaNDM-5
ST410_CP-Ec22	France	GCF_900489215.1	GCF_900489215.1_ST410_CP-Ec22	rectal swab	human	2015	Escherichia coli	410	blaOXA-181
URMC_1	USA	ASM456974v1	GCF_004569745.1_ASM456974v1	urine, UTI	clinical	2017	Escherichia coli	410	no NDM/OXA
URMC_128	USA	ASM456995v1	GCF_004569955.1_ASM456995v1	urine, UTI	clinical	2017	Escherichia coli	457	no NDM/OXA
URMC_16	USA	ASM456904v1	GCF_004569045.1_ASM456904v1	urine, UTI	clinical	2017	Escherichia coli	131	no NDM/OXA
URMC_187	USA	ASM456798v1	GCF_004567985.1_ASM456798v1	urine, UTI	clinical	2018	Escherichia coli	38	no NDM/OXA
URMC_192	USA	ASM456785v1	GCF_004567855.1_ASM456785v1	urine, UTI	clinical	2018	Escherichia coli	1092	no NDM/OXA
URMC_20	USA	ASM456822v1	GCF_004568225.1_ASM456822v1	urine, UTI	clinical	2017	Escherichia coli	131	no NDM/OXA
W046BW	Myanmar	DRR120617	SAMD00108707	sewage	environment	2017	Escherichia coli	617	blaNDM-7
