# Supplementary material for: Antibiotic resistance genes in the gut microbiota of mothers and linked neonates with or without sepsis from low- and middle-income countries
Source: Nat Microbiol. 2022 Aug 4;7(9):1337–47. doi: 10.1038/s41564-022-01184-y (PMC9417982; doi:10.1038/s41564-022-01184-y)
Supplement: Source Data Fig. 4 — K. pneumoniae phylogenetic tree. [file 41564_2022_1184_MOESM9_ESM.xlsx]

## Sheet: Sheet1
Source data for figure 4 - Klebsiella pneumoniae phylogenetic tree
isolate	Country (or site for isolates within this study)	Accession	secondary accession	sample	source	Date	Species	ST	ARG (global collection)	allele	allele	allele	allele	allele	allele	allele	# contigs	Largest contig	Total length	N50	NDM	NDM-contig	OXA	OXA-contig	plasmid-chromosomal origin	Plasmid finder	K:O	CTX-M-15	Linked to neonatal sepsis (Y/N)
M605	Myanmar	DRR111605	SAMD00099792	blood	clinical	2016	Klebsiella pneumoniae	101	blaNDM-5
M211	Myanmar	DRR111571	SAMD00099758	urine	clinical	2015	Klebsiella pneumoniae	147	blaNDM-1
W033V	Myanmar	DRR120610	SAMD00108700	sewage	environment	2017	Klebsiella pneumoniae	147	blaNDM-1
M501	Myanmar	DRR111584	SAMD00099771	wound	clinical	2016	Klebsiella pneumoniae	258	blaNDM-7
W040V	Myanmar	DRR120614	SAMD00108704	sewage	environment	2017	Klebsiella pneumoniae	268	blaNDM-5
PMK5b	Nepal	SRR1508825	SAMN02885393	blood	clinical	2011	Klebsiella pneumoniae	15
PMK12	Nepal	SRR1508832	SAMN02885368	blood	clinical	2011	Klebsiella pneumoniae	15
C1046	Nepal	SRR1508866	SAMN02885295	blood or urine	clinical	2012	Klebsiella pneumoniae	48
H31	Nepal	SRR1508854	SAMN02885354	sputum	clinical	2012	Klebsiella pneumoniae	147
H1360	Nepal	SRR1508860	SAMN02885334	blood	clinical	2012	Klebsiella pneumoniae	336
H1438	Nepal	SRR1508865	SAMN02885338	blood	clinical	2012	Klebsiella pneumoniae	478
H2	Nepal	SRR1508820	SAMN02885350	blood	clinical	2011	Klebsiella pneumoniae	1626
ERR1218638	Thailand	ERR1218638	ERS838894	urine	clinical	2015	Klebsiella pneumoniae	48	CTX-M14
ERR1218725	Thailand	ERR1218725	ERS838929	sputum	clinical	2014	Klebsiella pneumoniae	234	CTX-M15, SHV-27
ERR1218724	Thailand	ERR1218724	ERS838927	sputum	clinical	2014	Klebsiella pneumoniae	336	CTX-M15, CTX-M64, SHV-39
ERR1218726	Thailand	ERR1218726	ERS838931	urine	clinical	2014	Klebsiella pneumoniae	336	CTX-M15
ERR1218729	Thailand	ERR1218729	ERS838939	sputum	clinical	2015	Klebsiella pneumoniae	1507	SHV-39
ERR1218727	Thailand	ERR1218727	ERS838934	sputum	clinical	2014	Klebsiella pneumoniae	1530	CTX-M14
ERR1218722	Thailand	ERR1218722	ERS839016	Farm	Environment	2015	Klebsiella pneumoniae	3839	SHV-39, SHV-27
SRR5877472	Cambodia	SRR5877472	SRR5877472	colonisation	Neonate	2014	Klebsiella pneumoniae	1
SRR5877460	Cambodia	SRR5877460	SRR5877460	colonisation	Neonate	2014	Klebsiella pneumoniae	15
SRR5877523	Cambodia	SRR5877523	SRR5877523	colonisation	Neonate	2014	Klebsiella pneumoniae	252
SRR5877497	Cambodia	SRR5877497	SRR5877497	colonisation	Neonate	2014	Klebsiella pneumoniae	307
SRR5877469	Cambodia	SRR5877469	SRR5877469	colonisation	Neonate	2014	Klebsiella quasipneumoniae	414
SRR5877494	Cambodia	SRR5877494	SRR5877494	colonisation	Neonate	2014	Klebsiella quasipneumoniae	1191
SRR5877522	Cambodia	SRR5877522	SRR5877522	colonisation	Neonate	2014	Klebsiella pneumoniae	1504
SRR5877529	Cambodia	SRR5877529	SRR5877529	colonisation	Neonate	2014	Klebsiella pneumoniae	2353
SRR5877490	Cambodia	SRR5877490	SRR5877490	colonisation	Neonate	2014	Klebsiella quasipneumoniae	3142
SRR5877488	Cambodia	SRR5877488	SRR5877488	colonisation	Neonate	2014	Klebsiella pneumoniae	3396
A28	Malawi	ERR971976	ERR971976	rectal swab	human	2009	Klebsiella pneumoniae	14	ESBL
C24a	Malawi	ERR972020	ERR972020	rectal swab	human	2009	Klebsiella pneumoniae	15	ESBL
C18	Malawi	ERR971977	ERR971977	rectal swab	human	2009	Klebsiella pneumoniae	39	ESBL
C28	Malawi	ERR971974	ERR971974	rectal swab	human	2009	Klebsiella pneumoniae	101	ESBL
C32	Malawi	ERR971996	ERR971996	rectal swab	human	2009	Klebsiella pneumoniae	101	ESBL
C24b	Malawi	ERR971978	ERR971978	rectal swab	human	2009	Klebsiella pneumoniae	107	ESBL
A4	Malawi	ERR971993	ERR971993	rectal swab	human	2009	Klebsiella pneumoniae	307	ESBL
C23	Malawi	ERR972021	ERR972021	rectal swab	human	2009	Klebsiella quasipneumoniae	334	ESBL
C35	Malawi	ERR972022	ERR972022	rectal swab	human	2009	Klebsiella pneumoniae	1916	ESBL
C21	Malawi	ERR971975	ERR971975	rectal swab	human	2009	Klebsiella pneumoniae	3119	ESBL
A13	Malawi	ERR971957	ERR971957	rectal swab	human	2009	Klebsiella quasipneumoniae	-	ESBL
PN030E4	Cameroon	GCA_002934845.1_ASM293484v1	SAMN07792466	nasal swab	Pig	2016	Klebsiella pneumoniae	14	CTXM15/ESBL
HN523E1II	Cameroon	GCF_002934785.1	SAMN07792471	missing	Human	2016	Klebsiella pneumoniae	14	CTXM15/ESBL
KPOII-4	The Netherlands	GCF_001596905.1_ASM159690v1	ASM159690v1	rectal swab	human	2012	Klebsiella pneumoniae	15	ESBL
KPOII-2	The Netherlands	GCF_001596915.1_ASM159691v1	ASM159691v1	rectal swab	human	2012	Klebsiella pneumoniae	15	ESBL
KPOII-1	The Netherlands	GCF_001596935.1_ASM159693v1	ASM159693v1	sputum	clinical	2012	Klebsiella pneumoniae	15	ESBL
KPOII-8	The Netherlands	GCF_001597145.1_ASM159714v1	ASM159714v1	rectal swab	human	2012	Klebsiella pneumoniae	15	ESBL
KPOII-9	The Netherlands	GCF_001597165.1_ASM159716v1	ASM159716v1	rectal swab	human	2012	Klebsiella pneumoniae	15	ESBL
KPEII-1	The Netherlands	GCF_001597175.1_ASM159717v1	ASM159717v1	bed	environment	2012	Klebsiella pneumoniae	15	ESBL
KPEII-2	The Netherlands	GCF_001597195.1_ASM159719v1	ASM159719v1	toilet chair	environment	2012	Klebsiella pneumoniae	15	ESBL
KPEII-3	The Netherlands	GCF_001597225.1_ASM159722v1	ASM159722v1	toilet chair	environment	2012	Klebsiella pneumoniae	15	ESBL
KP-10	The Netherlands	GCF_001597245.1_CLC_bio	GCA_001597245.1	rectal swab	human	2012	Klebsiella pneumoniae	15	ESBL
HH516E4IA	Cameroon	GCF_003086235.1	SAMN07714123	missing	Human	2016	Klebsiella pneumoniae	39	CTXM15/ESBL
HH517E1II	Cameroon	GCF_003586245.1	SAMN07816406	missing	Human	2016	Klebsiella pneumoniae	39	CTXM15/ESBL
HH510E2I	Cameroon	GCF_002934815.1	SAMN07792470	missing	Human	2016	Klebsiella pneumoniae	307	CTXM15/ESBL
LAU-KP1	Lebanon	GCF_000498775.2	AYQE00000000.1	inpatient-carriage	human	2013	Klebsiella pneumoniae	336	CTXM15, KPC
PN089E1	Cameroon	GCF_002934985.1	SAMN07792467	rectal swab	Pig	2016	Klebsiella pneumoniae	2958	CTXM15/ESBL
PN085E1IA	Cameroon	GCF_002935005.1	SAMN07792468	rectal swab	Pig	2016	Klebsiella pneumoniae	3793	CTXM15/ESBL
PR042E3	Cameroon	GCF_002934865.1	SAMN07792469	rectal swab	Pig	2016	Klebsiella pneumoniae	3794	CTXM15/ESBL
DSM30104	ND	GCF_000281755.1	GCF_000281755.1_KlePneDSM30104	blood	clinical	missing	Klebsiella pneumoniae	3
50625602	Norway	GCF_001462965.1_ASM146296v1_genomic.fna	ASM146296v1	urine	clinical	2012	Klebsiella pneumoniae	11	blaOXA-245
5086829	Norway	GCF_001463605.1_ASM146360v1_genomic.fna	ASM146360v1	blood	clinical	2013	Klebsiella pneumoniae	11	blaOXA-245
AHEPA1046	Greece	GCF_006351115.1_ASM635111v1	ASM635111v1	blood	clinical	2016	Klebsiella pneumoniae	11	blaOXA-48
EuSCAPE_EE002	Estonia	GCF_900511555.1_17870_5_4	GCF_900511555.1	urine	human	2013	Klebsiella pneumoniae	11
Kpneu028	Switzerland	GCF_900607955.1_kpneu028	GCF_900607955.1	missing	clinical	2017	Klebsiella pneumoniae	11	blaOXA-48
WGLW2	ND	GCF_000300675.1	GCF_000300675.1_Kleb_pneu_WGLW2_V1	missing	human	missing	Klebsiella pneumoniae	14
PittNDM01	USA	GCF_000733255.1	GCF_000733255.1	urine	clinical	missing	Klebsiella pneumoniae	14	blaNDM-1
KP617	South Korea	GCF_001307175.1_ASM130717v1_genomic.fna	ASM130717v1	pneumonia, burns patient	clinical	2013	Klebsiella pneumoniae	14	blaNDM-1
PM716	India	GCF_001879425.1_ASM187942v1	ASM187942v1	blood	clinical	2016	Klebsiella pneumoniae	14	blaOXA-232
4300STDY6470396	Thailand	GCF_900493765.1_22036_6_272	GCF_900493765.1	missing	human	2016	Klebsiella pneumoniae	14	blaOXA-232
MH17-016D	Vietnam	GCF_002897415.1_ASM289741v1	ASM289741v1	pus	clinical	2017	Klebsiella pneumoniae	15	blaNDM-4
SCM96	China	GCF_003054385.1_ASM305438v1	ASM305438v1	sputum	clinical	2017	Klebsiella pneumoniae	15	blaNDM-19
MH17-556D	Vietnam	GCF_003115195.1_ASM311519v1_genomic.fna	ASM311519v1	missing	human	2017	Klebsiella pneumoniae	15
EuSCAPE_PL041	Poland	GCF_900511485.1_17870_5_30	GCF_900511485.1	wound	clinical	2014	Klebsiella pneumoniae	15
KPCTRPRTH02	Thailand	GCF_002246555.1_ASM224655v1	ASM224655v1	rectal swab	human	2017	Klebsiella pneumoniae	16	blaNDM-1
SIKP132	Thailand	GCF_004832485.1_ASM483248v1	ASM483248v1	feces	human	2017	Klebsiella pneumoniae	16	blaOXA-232
RADAR32	Romania	GCF_009710645.1_ASM971064v1	ASM971064v1	missing	environment	2018	Klebsiella pneumoniae	17	blaOXA-162
NTUH-K2044	ND	ASM988v1	GCF_000009885.1_ASM988v1	blood	clinical	missing	Klebsiella pneumoniae	23
1084	China	GCF_000294365.1	GCF_000294365.1_ASM29436v1	missing	missing	missing	Klebsiella pneumoniae	23
402	China	GCF_002173825.1_ASM217382v1	ASM217382v1	missing	missing	missing	Klebsiella pneumoniae	25
RYC492	Spain	GCF_000346145.1	GCF_000346145.1_KPRYC492V1.1	feces	human	missing	Klebsiella pneumoniae	35
AMA782	Denmark	GCF_001482645.1_ASM148264v1_genomic.fna	ASM148264v1	pleural fluid	clinical	2014	Klebsiella pneumoniae	35	blaOXA-436
Kpneu029	Switzerland	GCF_900607985.1_kpneu029	GCF_900607985.1	missing	clinical	2015	Klebsiella pneumoniae	35	blaOXA-181
KpQ3	Spain	GCF_000300835.1	GCF_000300835.1_K1_1	blood	clinical	2008	Klebsiella pneumoniae	37
LCT-KP214	ND	ASM25597v2	GCF_000255975.2_ASM25597v2	missing	clinical	missing	Klebsiella pneumoniae	48
SCKP040074	China	GCF_003037615.2_ASM303761v2	ASM303761v2	missing	human	2017	Klebsiella pneumoniae	48	blaNDM-6
ATCC13884	ND	ASM16345v1	GCF_000163455.1_ASM16345v1	missing	missing	missing	Klebsiella pneumoniae	67
SKGH01	United Arab Emirates	GCF_001644765.1_ASM164476v1	ASM164476v1	urine, UTI	clinical	2015	Klebsiella pneumoniae	147	blaOXA-181
C5-E1-13	Tunisia	GCF_002189175.1_ASM218917v1	ASM218917v1	urine, UTI	clinical	2016	Klebsiella pneumoniae	147	blaOXA-204
002SK2	Switzerland	GCF_002848605.1_ASM284860v1	ASM284860v1	waste water	environment	2016	Klebsiella pneumoniae	147	blaNDM-9
KPM_27	Lebanon	GCF_011029865.1_ASM1102986v1	ASM1102986v1	missing	missing	2017	Klebsiella pneumoniae	147	blaNDM-5
EuSCAPE_TR305	Turkey	GCF_900508265.1_19646_3_123	GCF_900508265.1	urine, UTI	clinical	2013	Klebsiella pneumoniae	188	blaOXA-162
BA33560	India	GCF_002849455.1_ASM284945v1	ASM284945v1	blood	clinical	2017	Klebsiella pneumoniae	231	blaOXA-181
VBA2612	India	GCF_003028375.1_ASM302837v1	ASM302837v1	blood	clinical	2018	Klebsiella pneumoniae	231	blaOXA-181
DZ2-10B	China	GCF_004127495.1_ASM412749v1	ASM412749v1	chicken	animal	2014	Klebsiella pneumoniae	256	blaNDM-9
KPNIH12	ND	GCF_000281335.1	GCF_000281335.1_KPNIH12_1	missing	missing	missing	Klebsiella pneumoniae	258
KpN08	Canada	GCF_001884385.1_ASM188438v1	ASM188438v1	hospital room	environment	2013	Klebsiella pneumoniae	278	blaNDM-7
SCPM-O-B-8044	ND	GCF_002263395.1_ASM226339v1	ASM226339v1	missing	missing	2016	Klebsiella pneumoniae	377	blaOXA-244
1191100241	The Netherlands	ASM22343v2	GCF_000223435.1_ASM22343v2	missing	clinical	2011	Klebsiella pneumoniae	395	blaOXA-48
KP_089	Pakistan	GCF_003936505.1_ASM393650v1	ASM393650v1	nursing call button	environment	2016	Klebsiella pneumoniae	410	blaNDM-7
ST-437	USA	GCF_000971075.1_ASM97107v1_genomic.fna	ASM97107v1	sputum	clinical	2014	Klebsiella pneumoniae	437	blaNDM-5
EuSCAPE_ES205	Spain	GCF_900517165.1_18489_5_109	GCF_900517165.1	blood	clinical	2014	Klebsiella pneumoniae	466	blaOXA-162
JNM10C3	India	GCF_003368365.1_ASM336836v1	ASM336836v1	nasal swab, respiratory	neonate	2017	Klebsiella pneumoniae	711	blaNDM-7
LZ	China	GCF_000263095.1	GCF_000263095.1_Klebphe1.0	soil	environment	2010	Klebsiella pneumoniae	1222
44809	USA	GCF_002181225.1_ASM218122v1	ASM218122v1	bed	clinical	2013	Klebsiella pneumoniae	1502
EuSCAPE_FR056	France	GCF_900511795.1_17870_5_68	GCF_900511795.1	urine	human	2013	Klebsiella pneumoniae	1709	blaOXA-204
2e	China	GCF_005377825.1_ASM537782v1	ASM537782v1	missing	missing	2017	Klebsiella pneumoniae	4024	blaNDM-6
BC-BR1073-1	BC	SAMEA8514905	ERR5685078	BR = baby (neonate) rectal	human	2015-2017	Klebsiella pneumoniae	14		gapA(1)	infB(6)	mdh(1)	pgi(1)	phoE(1)	rpoB(1)	tonB(1)	378	83668	5688451	27292	blaNDM-1	contig00167	blaOXA-232	contig00161	plasmid, plasmid	ColKP3_1	KL64:O1/O2v1	blaCTX-M-15	N
BC-BR1108	BC	SAMEA8514907	ERR5685080	BR = baby (neonate) rectal	human	2015-2017	Klebsiella pneumoniae	14		gapA(1)	infB(6)	mdh(1)	pgi(1)	phoE(1)	rpoB(1)	tonB(1)	99	468976	5665110	155479	blaNDM-1	contig00065	blaOXA-232	contig00060	plasmid, plasmid	ColKP3_1	KL64:O1/O2v1	blaCTX-M-15	N
BC-BR113-4	BC	SAMEA8514909	ERR5685082	BR = baby (neonate) rectal	human	2015-2017	Klebsiella pneumoniae	17		gapA(2)	infB(1)	mdh(1)	pgi(1)	phoE(4)	rpoB(4)	tonB(4)	173	390147	5497815	111042	blaNDM-1	contig00066			plasmid		KL25:O5	blaCTX-M-15	Y
BC-BR1249-1	BC	SAMEA8514912	ERR5685085	BR = baby (neonate) rectal	human	2015-2017	Klebsiella pneumoniae	14		gapA(1)	infB(6)	mdh(1)	pgi(1)	phoE(1)	rpoB(1)	tonB(1)	103	411713	5647904	172308	blaNDM-1	contig00052			plasmid		KL64:O1v1	blaCTX-M-15	N
BC-BR1268	BC	SAMEA8514913	ERR5685086	BR = baby (neonate) rectal	human	2015-2017	Klebsiella pneumoniae	307		gapA(4)	infB(1)	mdh(2)	pgi(52)	phoE(1)	rpoB(1)	tonB(7)	140	470639	5794856	148067	blaNDM-1	contig00097			plasmid		KL102:O2v2	blaCTX-M-15	N
BC-BR1283	BC	SAMEA8514916	ERR5685089	BR = baby (neonate) rectal	human	2015-2017	Klebsiella pneumoniae	14		gapA(1)	infB(6)	mdh(1)	pgi(1)	phoE(1)	rpoB(1)	tonB(1)	102	381521	5660278	162587	blaNDM-1	contig00058	blaOXA-232	contig00062	plasmid, plasmid	ColKP3_1 (contig00062)	KL64:O1v1	blaCTX-M-15	Y
BC-BR1286-1	BC	SAMEA8514917	ERR5685090	BR = baby (neonate) rectal	human	2015-2017	Klebsiella pneumoniae	14		gapA(1)	infB(6)	mdh(1)	pgi(1)	phoE(1)	rpoB(1)	tonB(1)	104	397595	5663734	147220	blaNDM-1	contig00062	blaOXA-232	contig00069	plasmid, plasmid	ColKP3_1	KL64:O1v1	blaCTX-M-15	N
BC-BR1301	BC	SAMEA8514919	ERR5685092	BR = baby (neonate) rectal	human	2015-2017	Klebsiella pneumoniae	11		gapA(3)	infB(3)	mdh(1)	pgi(1)	phoE(1)	rpoB(1)	tonB(4)	152	458901	5629603	199385	blaNDM-1	contig00044			plasmid		KL15:O4	blaCTX-M-15	N
BC-BR131-2	BC	SAMEA8514922	ERR5685095	BR = baby (neonate) rectal	human	2015-2017	Klebsiella pneumoniae	17		gapA(2)	infB(1)	mdh(1)	pgi(1)	phoE(4)	rpoB(4)	tonB(4)	251	238913	5456609	52480	blaNDM-1	contig00137			plasmid		KL25:O5	blaCTX-M-15	Y
BC-BR1356-1	BC	SAMEA8514925	ERR5685098	BR = baby (neonate) rectal	human	2015-2017	Klebsiella pneumoniae	17		gapA(2)	infB(1)	mdh(1)	pgi(1)	phoE(4)	rpoB(4)	tonB(4)	160	426415	5500676	152859	blaNDM-1	contig00064			plasmid		KL25:O5	blaCTX-M-15	N
BC-BR1421-1	BC	SAMEA8514929	ERR5685102	BR = baby (neonate) rectal	human	2015-2017	Klebsiella pneumoniae	24		gapA(2)	infB(1)	mdh(1)	pgi(1)	phoE(3)	rpoB(4)	tonB(2)	91	415684	5533469	180327	blaNDM-5	contig00052			plasmid		KL25:O1/O2v1		N
BC-BR1424-2	BC	SAMEA8514931	ERR5685104	BR = baby (neonate) rectal	human	2015-2017	Klebsiella pneumoniae	24		gapA(2)	infB(1)	mdh(1)	pgi(1)	phoE(3)	rpoB(4)	tonB(2)	91	422293	5484003	180327	blaNDM-5	contig00055			plasmid		KL25:O1v1		N
BC-BR1441-2	BC	SAMEA8514934	ERR5685107	BR = baby (neonate) rectal	human	2015-2017	Klebsiella pneumoniae	4494		gapA(3)	infB(4)	mdh(6)	pgi(1)	phoE(459)	rpoB(4)	tonB(4)	106	463048	5531978	169540	blaNDM-1	contig00073			plasmid		KL74:O3b	blaCTX-M-15	N
BC-BR1444-1	BC	SAMEA8514935	ERR5685108	BR = baby (neonate) rectal	human	2015-2017	Klebsiella pneumoniae	2355		gapA(18)	infB(22)	mdh(18)	pgi(61)	phoE(11)	rpoB(13)	tonB(51)	205	298499	5646719	61377	blaNDM-7	contig00152			plasmid		KL111:O3/O3a	blaCTX-M-15	Y
BC-BR1450-2	BC	SAMEA8514937	ERR5685110	BR = baby (neonate) rectal	human	2015-2017	Klebsiella pneumoniae	2355		gapA(18)	infB(22)	mdh(18)	pgi(61)	phoE(11)	rpoB(13)	tonB(51)	165	413516	5825861	131642	blaNDM-7	contig00088			plasmid		KL111:O3/O3a	blaCTX-M-15	Y
BC-BR1491-1	BC	SAMEA8514946	ERR5685119	BR = baby (neonate) rectal	human	2015-2017	Klebsiella pneumoniae	11		gapA(3)	infB(3)	mdh(1)	pgi(1)	phoE(1)	rpoB(1)	tonB(4)	75	803878	5573937	247779	blaNDM-1	contig00051			plasmid		KL24:O2v1	blaCTX-M-15	N
BC-BR1493-1	BC	SAMEA8514947	ERR5685120	BR = baby (neonate) rectal	human	2015-2017	Klebsiella pneumoniae	11		gapA(3)	infB(3)	mdh(1)	pgi(1)	phoE(1)	rpoB(1)	tonB(4)	86	368244	5496439	176523	blaNDM-1	contig00061			plasmid		KL24:O2v1	blaCTX-M-15	N
BC-BR1570-1	BC	SAMEA8514955	ERR5685128	BR = baby (neonate) rectal	human	2015-2017	Klebsiella pneumoniae	997		gapA(4)	infB(6)	mdh(1)	pgi(1)	phoE(1)	rpoB(28)	tonB(34)	128	279735	5588024	113796	blaNDM-1	contig00074			plasmid		KL102:O2v1	blaCTX-M-15	N
BC-BR1578-1	BC	SAMEA8514956	ERR5685129	BR = baby (neonate) rectal	human	2015-2017	Klebsiella pneumoniae	307		gapA(4)	infB(1)	mdh(2)	pgi(52)	phoE(1)	rpoB(1)	tonB(7)	293	322798	5857071	66265	blaNDM-1	contig00178			plasmid		KL107:O2v1	blaCTX-M-15	N
BC-BR1579-1	BC	SAMEA8514957	ERR5685130	BR = baby (neonate) rectal	human	2015-2017	Klebsiella pneumoniae	307		gapA(4)	infB(1)	mdh(2)	pgi(52)	phoE(1)	rpoB(1)	tonB(7)	168	388956	5791957	117800	blaNDM-1	contig00122			plasmid		KL102:O2v2	blaCTX-M-15	N
BC-BR1589-2	BC	SAMEA8514959	ERR5685132	BR = baby (neonate) rectal	human	2015-2017	Klebsiella pneumoniae	70		gapA(2)	infB(6)	mdh(17)	pgi(1)	phoE(20)	rpoB(10)	tonB(25)	123	545561	5812353	176066	blaNDM-1	contig00054			plasmid		KL15:O4		N
BC-BR1616-1	BC	SAMEA8514960	ERR5685133	BR = baby (neonate) rectal	human	2015-2017	Klebsiella pneumoniae	340		gapA(3)	infB(3)	mdh(1)	pgi(1)	phoE(1)	rpoB(1)	tonB(18)	130	358867	5562028	145236	blaNDM-5	contig00063			plasmid		KL19:O2v2	blaCTX-M-15	N
BC-BR1618-1	BC	SAMEA8514961	ERR5685134	BR = baby (neonate) rectal	human	2015-2017	Klebsiella pneumoniae	35		gapA(2)	infB(1)	mdh(2)	pgi(1)	phoE(10)	rpoB(1)	tonB(19)	168	459673	5608392	153346	blaNDM-1	contig00056			plasmid		KL113:O1v1	blaCTX-M-15	N
BC-BR176-1	BC	SAMEA8514971	ERR5685144	BR = baby (neonate) rectal	human	2015-2017	Klebsiella pneumoniae	147		gapA(3)	infB(4)	mdh(6)	pgi(1)	phoE(7)	rpoB(4)	tonB(38)	542	103658	5558176	17152					NA		KL64:O2v1	blaCTX-M-15	N
BC-BR178-1	BC	SAMEA8514972	ERR5685145	BR = baby (neonate) rectal	human	2015-2017	Klebsiella pneumoniae	17		gapA(2)	infB(1)	mdh(1)	pgi(1)	phoE(4)	rpoB(4)	tonB(4)	172	690869	5539162	187764	blaNDM-1	contig00051			plasmid		KL25:O5	blaCTX-M-15	N
BC-BR224-1	BC	SAMEA8514978	ERR5685151	BR = baby (neonate) rectal	human	2015-2017	Klebsiella pneumoniae	17		gapA(2)	infB(1)	mdh(1)	pgi(1)	phoE(4)	rpoB(4)	tonB(4)	203	499050	5621773	225734	blaNDM-1	contig00055			plasmid		KL25:O5	blaCTX-M-15	N
BC-BR225-2	BC	SAMEA8514979	ERR5685152	BR = baby (neonate) rectal	human	2015-2017	Klebsiella pneumoniae	17		gapA(2)	infB(1)	mdh(1)	pgi(1)	phoE(4)	rpoB(4)	tonB(4)	172	499050	5546959	187454	blaNDM-1	contig00053			plasmid		KL25:O5	blaCTX-M-15	Y
BC-BR298-1	BC	SAMEA8514992	ERR5685165	BR = baby (neonate) rectal	human	2015-2017	Klebsiella pneumoniae	147		gapA(3)	infB(4)	mdh(6)	pgi(1)	phoE(7)	rpoB(4)	tonB(38)	137	709001	6041780	201015	blaNDM-1	contig00053			plasmid		KL64:O2v1	blaCTX-M-15	N
BC-BR3-1	BC	SAMEA8514993	ERR5685166	BR = baby (neonate) rectal	human	2015-2017	Klebsiella pneumoniae	394		gapA(2)	infB(9)	mdh(2)	pgi(1)	phoE(13)	rpoB(1)	tonB(82)	89	572417	5672105	259613	blaNDM-5	contig00043			plasmid		KL3:O2v2	blaCTX-M-15	N
BC-BR327-1	BC	SAMEA8514994	ERR5685167	BR = baby (neonate) rectal	human	2015-2017	Klebsiella quasipneumoniae subsp. similipneumoniae	1998		gapA(18)	infB(22)	mdh(26)	pgi(61)	phoE(231)	rpoB(20)	tonB(320)	316	207218	5885345	57355	blaNDM-7	contig00184			plasmid		NA	blaCTX-M-15	Y
BC-BR373-1	BC	SAMEA8514996	ERR5685169	BR = baby (neonate) rectal	human	2015-2017	Klebsiella pneumoniae	231		gapA(2)	infB(6)	mdh(1)	pgi(3)	phoE(26)	rpoB(1)	tonB(77)	118	717970	5598336	216489	blaNDM-5	contig00050			plasmid		KL51:O1v2	blaCTX-M-15	N
BC-BR38-2	BC	SAMEA8514998	ERR5685444	BR = baby (neonate) rectal	human	2015-2017	Klebsiella pneumoniae	147		gapA(3)	infB(4)	mdh(6)	pgi(1)	phoE(7)	rpoB(4)	tonB(38)	138	431408	5601650	232082	blaNDM-1	contig00044			plasmid		KL64:O2v1	blaCTX-M-15	N
BC-BR404-6	BC	SAMEA8515000	ERR5685172	BR = baby (neonate) rectal	human	2015-2017	Klebsiella pneumoniae	244		gapA(2)	infB(5)	mdh(1)	pgi(1)	phoE(1)	rpoB(1)	tonB(24)	362	117642	5464073	28521	blaNDM-1	contig00183			plasmid	IncN2_1	KL107:OL101	blaCTX-M-15	N
BC-BR406-3	BC	SAMEA8515003	ERR5685175	BR = baby (neonate) rectal	human	2015-2017	Klebsiella quasipneumoniae subsp. similipneumoniae	736		gapA(42)	infB(22)	mdh(55)	pgi(22)	phoE(11)	rpoB(13)	tonB(167)	207	268777	5900822	116323	blaNDM-1	contig00098			plasmid		NA		N
BC-BR408-1-1	BC	SAMEA8515005	ERR5685177	BR = baby (neonate) rectal	human	2015-2017	Klebsiella pneumoniae	244		gapA(2)	infB(5)	mdh(1)	pgi(1)	phoE(1)	rpoB(1)	tonB(24)	145	361098	5510530	124276	blaNDM-1	contig00074			plasmid		KL107:OL101	blaCTX-M-15	N
BC-BR415-2	BC	SAMEA8515007	ERR5685179	BR = baby (neonate) rectal	human	2015-2017	Klebsiella pneumoniae	244		gapA(2)	infB(5)	mdh(1)	pgi(1)	phoE(1)	rpoB(1)	tonB(24)	119	679353	5513705	168116	blaNDM-1	contig00053			plasmid		KL155:OL101	blaCTX-M-15	N
BC-BR425-3-1	BC	SAMEA8515008	ERR5685445	BR = baby (neonate) rectal	human	2015-2017	Klebsiella quasipneumoniae subsp. similipneumoniae	736		gapA(42)	infB(22)	mdh(55)	pgi(22)	phoE(11)	rpoB(13)	tonB(167)	170	442879	5898498	203489	blaNDM-1	contig00071			plasmid		NA		N
BC-BR437-1	BC	SAMEA8515012	ERR5685183	BR = baby (neonate) rectal	human	2015-2017	Klebsiella pneumoniae	244		gapA(2)	infB(5)	mdh(1)	pgi(1)	phoE(1)	rpoB(1)	tonB(24)	106	677286	5516288	215153	blaNDM-1	contig00043			plasmid		KL155:OL101	blaCTX-M-15	N
BC-BR44-1	BC	SAMEA8515013	ERR5685184	BR = baby (neonate) rectal	human	2015-2017	Klebsiella pneumoniae	394		gapA(2)	infB(9)	mdh(2)	pgi(1)	phoE(13)	rpoB(1)	tonB(82)	88	813425	5672283	349316	blaNDM-5	contig00042			plasmid		KL3:O2v2	blaCTX-M-15	N
BC-BR442-2	BC	SAMEA8515014	ERR5685185	BR = baby (neonate) rectal	human	2015-2017	Klebsiella pneumoniae	244		gapA(2)	infB(5)	mdh(1)	pgi(1)	phoE(1)	rpoB(1)	tonB(24)	109	587435	5510818	203005	blaNDM-1	contig00043			plasmid		KL155:OL101	blaCTX-M-15	N
BC-BR536-2a	BC	SAMEA8515023	ERR5685194	BR = baby (neonate) rectal	human	2015-2017	Klebsiella quasipneumoniae subsp. similipneumoniae	1998		gapA(18)	infB(22)	mdh(26)	pgi(61)	phoE(231)	rpoB(20)	tonB(320)	79	492189	5544011	222971	blaNDM-7	contig00031			plasmid	IncN2_1	NA		N
BC-BR750-2	BC	SAMEA8515030	ERR5685201	BR = baby (neonate) rectal	human	2015-2017	Klebsiella pneumoniae	14		gapA(1)	infB(6)	mdh(1)	pgi(1)	phoE(1)	rpoB(1)	tonB(1)	175	314847	5644556	86769	blaNDM-1	contig00115	blaOXA-232	contig00108	plasmid, plasmid	ColKP3_1(contig00108)	KL64:O1/O2v1	blaCTX-M-15	Y
BC-MR16-1	BC	SAMEA8515039	ERR5685210	MR = mother rectal	human	2015-2017	Klebsiella pneumoniae	394		gapA(2)	infB(9)	mdh(2)	pgi(1)	phoE(13)	rpoB(1)	tonB(82)	87	813659	5674976	349316	blaNDM-5	contig00036			plasmid		KL3:O2v2	blaCTX-M-15	N
BC-MR1626-2	BC	SAMEA8515040	ERR5685211	MR = mother rectal	human	2015-2017	Klebsiella pneumoniae	42		gapA(2)	infB(6)	mdh(1)	pgi(3)	phoE(8)	rpoB(1)	tonB(15)	194	378921	5813651	144375	blaNDM-1	contig00073			plasmid		KL106:O1/O2v2	blaCTX-M-15	N
BC-MR1641-2	BC	SAMEA8515041	ERR5685212	MR = mother rectal	human	2015-2017	Klebsiella pneumoniae	307		gapA(4)	infB(1)	mdh(2)	pgi(52)	phoE(1)	rpoB(1)	tonB(7)	133	470639	5799821	187099	blaNDM-1	contig00086			plasmid		KL102:O2v2	blaCTX-M-15	N
BC-MR1645-3	BC	SAMEA8515042	ERR5685213	MR = mother rectal	human	2015-2017	Klebsiella pneumoniae	17		gapA(2)	infB(1)	mdh(1)	pgi(1)	phoE(4)	rpoB(4)	tonB(4)	218	380959	5615645	162563	blaNDM-1	contig00063			plasmid		KL25:O5	blaCTX-M-15	Y
BC-MR19-1	BC	SAMEA8515047	ERR5685218	MR = mother rectal	human	2015-2017	Klebsiella pneumoniae	394		gapA(2)	infB(9)	mdh(2)	pgi(1)	phoE(13)	rpoB(1)	tonB(82)	129	466230	5662658	140487	blaNDM-5	contig00062			plasmid		KL3:O2v2	blaCTX-M-15	N
BC-MR23-1	BC	SAMEA8515048	ERR5685219	MR = mother rectal	human	2015-2017	Klebsiella pneumoniae	394		gapA(2)	infB(9)	mdh(2)	pgi(1)	phoE(13)	rpoB(1)	tonB(82)	118	409580	5664280	181600	blaNDM-5	contig00057			plasmid		KL3:O2v2	blaCTX-M-15	N
BC-MR404-3	BC	SAMEA8515055	ERR5685226	MR = mother rectal	human	2015-2017	Klebsiella pneumoniae	244		gapA(2)	infB(5)	mdh(1)	pgi(1)	phoE(1)	rpoB(1)	tonB(24)	119	379899	5511436	161775	blaNDM-1	contig00053			plasmid		KL155:OL101	blaCTX-M-15	N
BC-MR408-1	BC	SAMEA8515057	ERR5685228	MR = mother rectal	human	2015-2017	Klebsiella pneumoniae	244		gapA(2)	infB(5)	mdh(1)	pgi(1)	phoE(1)	rpoB(1)	tonB(24)	110	586558	5518289	168116	blaNDM-1	contig00050			plasmid		KL155:OL101	blaCTX-M-15	N
BC-MR412-1	BC	SAMEA8515059	ERR5685230	MR = mother rectal	human	2015-2017	Klebsiella pneumoniae	244		gapA(2)	infB(5)	mdh(1)	pgi(1)	phoE(1)	rpoB(1)	tonB(24)	116	676552	5519370	203053	blaNDM-1	contig00047			plasmid		KL155:OL101	blaCTX-M-15	N
BC-MR413-3	BC	SAMEA8515061	ERR5685232	MR = mother rectal	human	2015-2017	Klebsiella pneumoniae	244		gapA(2)	infB(5)	mdh(1)	pgi(1)	phoE(1)	rpoB(1)	tonB(24)	112	585128	5517487	190424	blaNDM-1	contig00055			plasmid		KL155:OL101	blaCTX-M-15	N
BC-MR418-1	BC	SAMEA8515062	ERR5685233	MR = mother rectal	human	2015-2017	Klebsiella quasipneumoniae subsp. similipneumoniae	736		gapA(42)	infB(22)	mdh(55)	pgi(22)	phoE(11)	rpoB(13)	tonB(167)	169	492023	5908124	234936	blaNDM-1	contig00065			plasmid		NA		Y
BC-MR433-2	BC	SAMEA8515065	ERR5685236	MR = mother rectal	human	2015-2017	Klebsiella pneumoniae	244		gapA(2)	infB(5)	mdh(1)	pgi(1)	phoE(1)	rpoB(1)	tonB(24)	109	676551	5517985	203053	blaNDM-1	contig00046			plasmid		KL155:OL101	blaCTX-M-15	N
BC-MR44-1	BC	SAMEA8515069	ERR5685240	MR = mother rectal	human	2015-2017	Klebsiella pneumoniae	394		gapA(2)	infB(9)	mdh(2)	pgi(1)	phoE(13)	rpoB(1)	tonB(82)	74	813659	5674348	409716	blaNDM-5	contig00029			plasmid		KL3:O2v2	blaCTX-M-15	N
BC-MR448-1	BC	SAMEA8515070	ERR5685241	MR = mother rectal	human	2015-2017	Klebsiella pneumoniae	1296		gapA(4)	infB(1)	mdh(2)	pgi(1)	phoE(7)	rpoB(70)	tonB(12)	66	591206	5401823	329682					NA		KL105:O3b	blaCTX-M-15	N
BK-BR1451-1	BC	SAMEA8515087	ERR5685259	BR = baby (neonate) rectal	human	2015-2017	Klebsiella pneumoniae	16		gapA(2)	infB(1)	mdh(2)	pgi(1)	phoE(4)	rpoB(4)	tonB(4)	113	410140	5513714	206220	blaNDM-4	contig00064			plasmid		KL51:O3b	blaCTX-M-15	N
BK-BR1559-3	BK	SAMEA8515090	ERR5685251	BR = baby (neonate) rectal	human	2015-2017	Klebsiella quasipneumoniae subsp. similipneumoniae	4511		gapA(18)	infB(22)	mdh(18)	pgi(22)	phoE(115)	rpoB(13)	tonB(192)	130	241429	5303792	99151					NA		NA	blaCTX-M-15	N
BK-MR368-2b	BK	SAMEA8515114	ERR5685285	MR = mother rectal	human	2015-2017	Klebsiella pneumoniae	48		gapA(2)	infB(5)	mdh(2)	pgi(2)	phoE(7)	rpoB(1)	tonB(10)	127	571909	5605945	243225	blaNDM-1	contig00062			plasmid		KL2:O1v1		N
NK-MR420	BK	SAMEA8515127	ERR5685298	MR = mother rectal	human	2015-2017	Klebsiella pneumoniae	244		gapA(2)	infB(5)	mdh(1)	pgi(1)	phoE(1)	rpoB(1)	tonB(24)	138	409122	5501265	160827	blaNDM-1	contig00067			plasmid		KL107:OL101	blaCTX-M-15	N
NK-MR7015-1	NK	SAMEA8515129	ERR5685300	MR = mother rectal	human	2015-2017	Klebsiella pneumoniae	4410		gapA(2)	infB(6)	mdh(1)	pgi(3)	phoE(26)	rpoB(1)	tonB(36)	158	390726	5700301	108449	blaNDM-1	contig00078			plasmid		KL116:O1v1	blaCTX-M-15	N
NN-BR109-1	NK	SAMEA8515131	ERR5685302	BR = baby (neonate) rectal	human	2015-2017	Klebsiella quasipneumoniae subsp. similipneumoniae	1031		gapA(18)	infB(22)	mdh(18)	pgi(23)	phoE(134)	rpoB(13)	tonB(51)	138	368547	5527667	206913	blaNDM-7	contig00079			plasmid		NA	blaCTX-M-15	Y
NN-BR130-1	NN	SAMEA8515134	ERR5685305	BR = baby (neonate) rectal	human	2015-2017	Klebsiella pneumoniae	22		gapA(2)	infB(3)	mdh(1)	pgi(1)	phoE(1)	rpoB(4)	tonB(4)	74	665431	5378563	229025	blaNDM-7	contig00030			plasmid	IncX3_1	KL9:O2v2		Y
NN-BR146-3	NN	SAMEA8515135	ERR5685306	BR = baby (neonate) rectal	human	2015-2017	Klebsiella pneumoniae	571		gapA(17)	infB(19)	mdh(79)	pgi(20)	phoE(108)	rpoB(55)	tonB(142)	91	727015	5656051	244798	blaNDM-1	contig00046			plasmid		KL64:O5		Y
NN-BR152-1	NN	SAMEA8515136	ERR5685307	BR = baby (neonate) rectal	human	2015-2017	Klebsiella pneumoniae	571		gapA(17)	infB(19)	mdh(79)	pgi(20)	phoE(108)	rpoB(55)	tonB(142)	97	445445	5550786	157531	blaNDM-1	contig00053			plasmid		KL64:O5		N
NN-BR155-2	NN	SAMEA8515137	ERR5685308	BR = baby (neonate) rectal	human	2015-2017	Klebsiella pneumoniae	464		gapA(2)	infB(5)	mdh(2)	pgi(1)	phoE(26)	rpoB(1)	tonB(2)	92	471114	5638322	238420	blaNDM-7	contig00055			plasmid		KL53:O1v1	blaCTX-M-15	N
NN-BR1555-4	NN	SAMEA8515138	ERR5685309	BR = baby (neonate) rectal	human	2015-2017	Klebsiella pneumoniae	20		gapA(2)	infB(3)	mdh(1)	pgi(1)	phoE(4)	rpoB(4)	tonB(4)	154	777577	5714496	262679	blaNDM-1	contig00047			plasmid		KL28:O1/O2v2	blaCTX-M-15	Y
NN-BR1683	NN	SAMEA8515140	ERR5685311	BR = baby (neonate) rectal	human	2015-2017	Klebsiella quasipneumoniae subsp. similipneumoniae	*4979		gapA(265)	infB(22)	mdh(26)	pgi(63)	phoE(85)	rpoB(20)	tonB(51)	71	776928	5626187	368510	blaNDM-1	contig00037			plasmid		NA		N
NN-BR1733	NN	SAMEA8515141	ERR5685312	BR = baby (neonate) rectal	human	2015-2017	Klebsiella pneumoniae	571		gapA(17)	infB(19)	mdh(79)	pgi(20)	phoE(108)	rpoB(55)	tonB(142)	80	544745	5510805	216592	blaNDM-1	contig00044			plasmid		KL64:O5		Y
NN-BR174-2	NN	SAMEA8515143	ERR5685314	BR = baby (neonate) rectal	human	2015-2017	Klebsiella pneumoniae	464		gapA(2)	infB(5)	mdh(2)	pgi(1)	phoE(26)	rpoB(1)	tonB(2)	125	532351	5661999	132859	blaNDM-7	contig00085			plasmid		KL53:O1v1	blaCTX-M-15	N
NN-BR1743-1	NN	SAMEA8515144	ERR5685315	BR = baby (neonate) rectal	human	2015-2017	Klebsiella pneumoniae	4410		gapA(2)	infB(6)	mdh(1)	pgi(3)	phoE(26)	rpoB(1)	tonB(36)	85	736147	5733843	320172	blaNDM-1	contig00041			plasmid		KL116:O1v1		N
NN-BR1756-1	NN	SAMEA8515146	ERR5685316	BR = baby (neonate) rectal	human	2015-2017	Klebsiella quasipneumoniae subsp. quasipneumoniae	571		gapA(17)	infB(19)	mdh(79)	pgi(20)	phoE(108)	rpoB(55)	tonB(142)	159	414592	5782239	152377	blaNDM-1	contig00074			plasmid		NA		N
NN-MR396-2	NN	SAMEA8515150	ERR5685320	MR = mother rectal	human	2015-2017	Klebsiella pneumoniae	464		gapA(2)	infB(5)	mdh(2)	pgi(1)	phoE(26)	rpoB(1)	tonB(2)	104	462377	5659807	210606	blaNDM-7	contig00066			plasmid		KL53:O1v1	blaCTX-M-15	Y
NW-BR186	NN	SAMEA8515152	ERR5685447	BR = baby (neonate) rectal	human	2015-2017	Klebsiella pneumoniae	39		gapA(2)	infB(1)	mdh(2)	pgi(4)	phoE(9)	rpoB(1)	tonB(14)	100	505603	5465690	192902	blaNDM-7	contig00062			plasmid		KL23:O1v2		N
PC-BR220-3	NW	SAMEA8515154	ERR5685323	BR = baby (neonate) rectal	human	2015-2017	Klebsiella pneumoniae	70		gapA(2)	infB(6)	mdh(17)	pgi(1)	phoE(20)	rpoB(10)	tonB(25)	92	513287	5875112	229191	blaNDM-1	contig00041			plasmid		KL136:O1v2	blaCTX-M-15	N
PC-MR481-2	PC	SAMEA8515158	ERR5685327	MR = mother rectal	human	2015-2017	Klebsiella quasipneumoniae subsp. similipneumoniae	138		gapA(18)	infB(22)	mdh(26)	pgi(23)	phoE(31)	rpoB(13)	tonB(49)	155	384767	5531046	131282	blaNDM-1	contig00045			plasmid		NA	blaCTX-M-15	N
PP-BR1033-3	PC	SAMEA8515160	ERR5685332	BR = baby (neonate) rectal	human	2015-2017	Klebsiella pneumoniae	20		gapA(2)	infB(3)	mdh(1)	pgi(1)	phoE(4)	rpoB(4)	tonB(4)	115	427572	5667689	138032	blaNDM-1	contig00077			plasmid		KL64:O1/O2v1		N
PP-BR1045-2	PP	SAMEA8515161	ERR5685333	BR = baby (neonate) rectal	human	2015-2017	Klebsiella pneumoniae	11		gapA(3)	infB(3)	mdh(1)	pgi(1)	phoE(1)	rpoB(1)	tonB(4)	140	329034	5786438	145704	blaNDM-1	contig00080			plasmid		KL24:O2v1	blaCTX-M-15	N
PP-BR1050-3	PP	SAMEA8515163	ERR5685335	BR = baby (neonate) rectal	human	2015-2017	Klebsiella pneumoniae	11		gapA(3)	infB(3)	mdh(1)	pgi(1)	phoE(1)	rpoB(1)	tonB(4)	155	324633	5782019	135866	blaNDM-7	contig00026			plasmid	IncA/C2_1	KL24:O2v1	blaCTX-M-15	N
PP-BR1081-1	PP	SAMEA8515165	ERR5685337	BR = baby (neonate) rectal	human	2015-2017	Klebsiella pneumoniae	11		gapA(3)	infB(3)	mdh(1)	pgi(1)	phoE(1)	rpoB(1)	tonB(4)	117	813629	5789770	324500	blaNDM-1	contig00055			plasmid		KL24:O2v1	blaCTX-M-15	Y
PP-BR1130-1	PP	SAMEA8515167	ERR5685339	BR = baby (neonate) rectal	human	2015-2017	Klebsiella pneumoniae	70		gapA(2)	infB(6)	mdh(17)	pgi(1)	phoE(20)	rpoB(10)	tonB(25)	99	513287	5871972	186528	blaNDM-1	contig00059			plasmid		KL136:O1v2	blaCTX-M-15	N
PP-BR1222-4	PP	SAMEA8515169	ERR5685340	BR = baby (neonate) rectal	human	2015-2017	Klebsiella pneumoniae	147		gapA(3)	infB(4)	mdh(6)	pgi(1)	phoE(7)	rpoB(4)	tonB(38)	133	346633	5871412	200330			blaOXA-48	contig00093	plasmid		KL64:O2v1	blaCTX-M-15	Y
PP-BR1424-3	PP	SAMEA8515171	ERR5685448	BR = baby (neonate) rectal	human	2015-2017	Klebsiella pneumoniae	15		gapA(1)	infB(1)	mdh(1)	pgi(1)	phoE(1)	rpoB(1)	tonB(1)	426	147117	5555255	32781	blaNDM-1	contig00300	blaOXA-181	contig00206	plasmid, plasmid	ColKP3_1	KL112:O1v1		N
PP-BR1597-5	PP	SAMEA8515172	ERR5685342	BR = baby (neonate) rectal	human	2015-2017	Klebsiella pneumoniae	15		gapA(1)	infB(1)	mdh(1)	pgi(1)	phoE(1)	rpoB(1)	tonB(1)	127	429762	5851833	110726	blaNDM-1	contig00018	blaOXA-181	contig00072	plasmid, plasmid	IncA/C2_1 (contig00018), ColKP3_1 (contig00072)	KL112:O1/O2v1	blaCTX-M-15	N
PP-BR1626	PP	SAMEA8515174	ERR5685344	BR = baby (neonate) rectal	human	2015-2017	Klebsiella pneumoniae	15		gapA(1)	infB(1)	mdh(1)	pgi(1)	phoE(1)	rpoB(1)	tonB(1)	117	309171	5854435	146394	blaNDM-1	contig00019	blaOXA-181	contig00066	plasmid, plasmid	IncA/C2_1 (contig00019), ColKP3_1 (contig00066)	KL112:O1/O2v1	blaCTX-M-15	Y
PP-BR1651-4	PP	SAMEA8515175	ERR5685345	BR = baby (neonate) rectal	human	2015-2017	Klebsiella pneumoniae	15		gapA(1)	infB(1)	mdh(1)	pgi(1)	phoE(1)	rpoB(1)	tonB(1)	186	267573	5849261	71471	blaNDM-1	contig00017	blaOXA-181	contig00106	plasmid, plasmid	IncA/C2_1 (contig00017), ColKP3_1 (contig00106)	KL112:O1v1	blaCTX-M-15	N
PP-BR1713-2	PP	SAMEA8515176	ERR5685346	BR = baby (neonate) rectal	human	2015-2017	Klebsiella pneumoniae	15		gapA(1)	infB(1)	mdh(1)	pgi(1)	phoE(1)	rpoB(1)	tonB(1)	140	429342	5849826	133491	blaNDM-1	contig00020	blaOXA-181	contig00074	plasmid, plasmid	IncA/C2_1 (contig00020), ColKP3_1 (contig00074)	KL112:O1/O2v1	blaCTX-M-15	N
PP-BR1729-1	PP	SAMEA8515177	ERR5685347	BR = baby (neonate) rectal	human	2015-2017	Klebsiella pneumoniae	15		gapA(1)	infB(1)	mdh(1)	pgi(1)	phoE(1)	rpoB(1)	tonB(1)	214	293120	5842656	73385	blaNDM-1	contig00018	blaOXA-181	contig00104	plasmid, plasmid	IncA/C2_1 (contig00018), ColKP3_1 (contig00104)	KL112:O1/O2v1	blaCTX-M-15	Y
PP-BR187-1	PP	SAMEA8515179	ERR5685349	BR = baby (neonate) rectal	human	2015-2017	Klebsiella pneumoniae	48		gapA(2)	infB(5)	mdh(2)	pgi(2)	phoE(7)	rpoB(1)	tonB(10)	159	541286	5746490	101064	blaNDM-1	contig00116			plasmid		KL2:O1/O2v1	blaCTX-M-15	Y
PP-BR1875-3	PP	SAMEA8515181	ERR5685351	BR = baby (neonate) rectal	human	2015-2017	Klebsiella pneumoniae	70		gapA(2)	infB(6)	mdh(17)	pgi(1)	phoE(20)	rpoB(10)	tonB(25)	136	363912	5849675	118140	blaNDM-1	contig00093			plasmid		KL136:O1/O2v2	blaCTX-M-15	Y
PP-BR1927-3	PP	SAMEA8515182	ERR5685352	BR = baby (neonate) rectal	human	2015-2017	Klebsiella pneumoniae	70		gapA(2)	infB(6)	mdh(17)	pgi(1)	phoE(20)	rpoB(10)	tonB(25)	498	121798	5753445	21511	blaNDM-1	contig00259			plasmid		KL107:O1/O2v2	blaCTX-M-15	N
PP-BR1935-3	PP	SAMEA8515183	ERR5685353	BR = baby (neonate) rectal	human	2015-2017	Klebsiella pneumoniae	1310		gapA(14)	infB(1)	mdh(2)	pgi(1)	phoE(21)	rpoB(1)	tonB(1)	158	364396	5707550	150941	blaNDM-1	contig00067			plasmid		KL154:O2v1	blaCTX-M-15	Y
PP-BR2018-3	PP	SAMEA8515185	ERR5685328	BR = baby (neonate) rectal	human	2015-2017	Klebsiella pneumoniae	231		gapA(2)	infB(6)	mdh(1)	pgi(3)	phoE(26)	rpoB(1)	tonB(77)	130	434323	5581769	133157	blaNDM-1	contig00079			plasmid		KL51:O1v2		Y
PP-BR2126-2	PP	SAMEA8515188	ERR5685449	BR = baby (neonate) rectal	human	2015-2017	Klebsiella pneumoniae	15		gapA(1)	infB(1)	mdh(1)	pgi(1)	phoE(1)	rpoB(1)	tonB(1)	166	369718	5848811	94344	blaNDM-1	contig00022	blaOXA-181	contig00081	plasmid, plasmid	IncA/C2_1 (contig00022), ColKP3_1 (contig00081)	KL112:O1/O2v1		Y
PP-BR2253-1	PP	SAMEA8515191	ERR5685359	BR = baby (neonate) rectal	human	2015-2017	Klebsiella pneumoniae	15		gapA(1)	infB(1)	mdh(1)	pgi(1)	phoE(1)	rpoB(1)	tonB(1)	406	137932	5790448	31216	blaNDM-1	contig00002			plasmid	IncA/C2_1	KL107:O1/O2v1	blaCTX-M-15	Y
PP-BR2256	PP	SAMEA8515192	ERR5685450	BR = baby (neonate) rectal	human	2015-2017	Klebsiella pneumoniae	15		gapA(1)	infB(1)	mdh(1)	pgi(1)	phoE(1)	rpoB(1)	tonB(1)	243	264074	5619206	60904	blaNDM-1	contig00102	blaOXA-181	contig00118	plasmid, plasmid	ColKP3_1 (contig00118)	KL112:O1v1		Y
PP-BR2383-1	PP	SAMEA8515195	ERR5685362	BR = baby (neonate) rectal	human	2015-2017	Klebsiella pneumoniae	15		gapA(1)	infB(1)	mdh(1)	pgi(1)	phoE(1)	rpoB(1)	tonB(1)	111	429762	5854681	146852	blaNDM-1	contig00020	blaOXA-181	contig00061	plasmid, plasmid	IncA/C2_1 (contig00020), ColKP3_1 (contig00061)	KL112:O1v1	blaCTX-M-15	N
PP-BR2509-1-1	PP	SAMEA8515200	ERR5685451	BR = baby (neonate) rectal	human	2015-2017	Klebsiella pneumoniae	15		gapA(1)	infB(1)	mdh(1)	pgi(1)	phoE(1)	rpoB(1)	tonB(1)	70	429994	5667831	194234	blaNDM-1	contig00018	blaOXA-181	contig00045	plasmid, plasmid	IncA/C2_1 (contig00018), ColKP3_1 (contig00045)	KL112:O1v1		Y
PP-BR2534-3	PP	SAMEA8515202	ERR5685368	BR = baby (neonate) rectal	human	2015-2017	Klebsiella pneumoniae	726		gapA(2)	infB(9)	mdh(2)	pgi(1)	phoE(13)	rpoB(1)	tonB(4)	171	349582	5672978	130238	blaNDM-1	contig00060			plasmid		KL143:O2v2		N
PP-BR254-2	PP	SAMEA8515203	ERR5685452	BR = baby (neonate) rectal	human	2015-2017	Klebsiella pneumoniae	11		gapA(3)	infB(3)	mdh(1)	pgi(1)	phoE(1)	rpoB(1)	tonB(4)	94	813629	5769251	254211	blaNDM-7	contig00058			plasmid		KL24:O2v1		N
PP-BR269-1A	PP	SAMEA8515204	ERR5685453	BR = baby (neonate) rectal	human	2015-2017	Klebsiella pneumoniae	726		gapA(2)	infB(9)	mdh(2)	pgi(1)	phoE(13)	rpoB(1)	tonB(4)	159	419351	5582181	212071	blaNDM-1	contig00039			plasmid		KL143:O2v2		N
PP-BR2837-2	PP	SAMEA8515206	ERR5685454	BR = baby (neonate) rectal	human	2015-2017	Klebsiella pneumoniae	*4980		gapA(266)	infB(6)	mdh(1)	pgi(1)	phoE(2)	rpoB(1)	tonB(1)	286	191650	5805397	39287	blaNDM-1	contig00133			plasmid		KL117:O1/O2v1		Y
PP-BR2847-1	PP	SAMEA8515208	ERR5685455	BR = baby (neonate) rectal	human	2015-2017	Klebsiella pneumoniae	15		gapA(1)	infB(1)	mdh(1)	pgi(1)	phoE(1)	rpoB(1)	tonB(1)	254	220205	5773670	56850	blaNDM-1	contig00005			plasmid	IncA/C2_1	KL112:O1/O2v1		Y
PP-BR295-1	PP	SAMEA8515210	ERR5685456	BR = baby (neonate) rectal	human	2015-2017	Klebsiella pneumoniae	611		gapA(5)	infB(1)	mdh(5)	pgi(1)	phoE(7)	rpoB(11)	tonB(24)	115	471006	5608453	320345	blaNDM-1	contig00048			plasmid		KL2:O1v1		N
PP-BR295-7	PP	SAMEA8515211	ERR5685457	BR = baby (neonate) rectal	human	2015-2017	Klebsiella pneumoniae	48		gapA(2)	infB(5)	mdh(2)	pgi(2)	phoE(7)	rpoB(1)	tonB(10)	116	1060254	5614074	336427	blaNDM-1	contig00045			plasmid		KL2:O1v1		N
PP-BR2951-1B	PP	SAMEA8515212	ERR5685458	BR = baby (neonate) rectal	human	2015-2017	Klebsiella pneumoniae	48		gapA(2)	infB(5)	mdh(2)	pgi(2)	phoE(7)	rpoB(1)	tonB(10)	290	235427	5843998	55414	blaNDM-1	contig00149			plasmid		KL34:O2v2		N
PP-BR300-1	PP	SAMEA8515213	ERR5685459	BR = baby (neonate) rectal	human	2015-2017	Klebsiella pneumoniae	11		gapA(3)	infB(3)	mdh(1)	pgi(1)	phoE(1)	rpoB(1)	tonB(4)	171	233154	5751512	89304	blaNDM-7	contig00086			plasmid		KL24:O2v1		Y
PP-BR302-5	PP	SAMEA8515214	ERR5685460	BR = baby (neonate) rectal	human	2015-2017	Klebsiella pneumoniae	48		gapA(2)	infB(5)	mdh(2)	pgi(2)	phoE(7)	rpoB(1)	tonB(10)	216	167393	5593874	70357	blaNDM-1	contig00107			plasmid		KL2:O1/O2v1		N
PP-BR3090-2	PP	SAMEA8515216	ERR5685373	BR = baby (neonate) rectal	human	2015-2017	Klebsiella pneumoniae	15		gapA(1)	infB(1)	mdh(1)	pgi(1)	phoE(1)	rpoB(1)	tonB(1)	206	217608	5879506	72457	blaNDM-1	contig00017	blaOXA-181	contig00113	plasmid, plasmid	IncA/C2_1 (contig00017), ColKP3_1 (contig00113)	KL112:O1v1	blaCTX-M-15	Y
PP-BR3137-2	PP	SAMEA8515217	ERR5685461	BR = baby (neonate) rectal	human	2015-2017	Klebsiella pneumoniae	15		gapA(1)	infB(1)	mdh(1)	pgi(1)	phoE(1)	rpoB(1)	tonB(1)	101	429762	5889801	188482	blaNDM-1	contig00019	blaOXA-181	contig00057	plasmid, plasmid	IncA/C2_1 (contig00019), ColKP3_1 (contig00057)	KL112:O1/O2v1		Y
PP-BR3139-2	PP	SAMEA8515218	ERR5685462	BR = baby (neonate) rectal	human	2015-2017	Klebsiella pneumoniae	15		gapA(1)	infB(1)	mdh(1)	pgi(1)	phoE(1)	rpoB(1)	tonB(1)	171	309172	5888133	82102	blaNDM-1	contig00013	blaOXA-181	contig00093	plasmid, plasmid	IncA/C2_1 (contig00013), ColKP3_1 (contig00093)	KL112:O1/O2v1		N
PP-BR326-1	PP	SAMEA8515220	ERR5685463	BR = baby (neonate) rectal	human	2015-2017	Klebsiella pneumoniae	11		gapA(3)	infB(3)	mdh(1)	pgi(1)	phoE(1)	rpoB(1)	tonB(4)	71	813629	5758614	324632	blaNDM-7	contig00014			plasmid	IncA/C2_1	KL24:O2v1		Y
PP-BR3367-2	PP	SAMEA8515221	ERR5685464	BR = baby (neonate) rectal	human	2015-2017	Klebsiella pneumoniae	20		gapA(2)	infB(3)	mdh(1)	pgi(1)	phoE(4)	rpoB(4)	tonB(4)	31	863395	5264395	309992	blaNDM-1	contig00018			plasmid	IncA/C2_1	KL134:O3/O3a		Y
PP-BR349-3	PP	SAMEA8515222	ERR5685375	BR = baby (neonate) rectal	human	2015-2017	Klebsiella pneumoniae	29		gapA(2)	infB(3)	mdh(2)	pgi(2)	phoE(6)	rpoB(4)	tonB(4)	109	782653	5620684	200099	blaNDM-1	contig00052			plasmid		KL19:O1/O2v2	blaCTX-M-15	Y
PP-BR3540-1	PP	SAMEA8515223	ERR5685465	BR = baby (neonate) rectal	human	2015-2017	Klebsiella pneumoniae	15		gapA(1)	infB(1)	mdh(1)	pgi(1)	phoE(1)	rpoB(1)	tonB(1)	114	429762	5888201	188482	blaNDM-1	contig00017	blaOXA-181	contig00066	plasmid, plasmid	IncA/C2_1 (contig00017), ColKP3_1 (contig00066)	KL112:O1/O2v1		Y
PP-BR3775-2	PP	SAMEA8515225	ERR5685466	BR = baby (neonate) rectal	human	2015-2017	Klebsiella pneumoniae	15		gapA(1)	infB(1)	mdh(1)	pgi(1)	phoE(1)	rpoB(1)	tonB(1)	97	429762	5854034	201642	blaNDM-1	contig00019	blaOXA-181	contig00053	plasmid, plasmid	IncA/C2_1 (contig00019), ColKP3_1 (contig00053)	KL112:O1v1		Y
PP-BR418-2	PP	SAMEA8515226	ERR5685377	BR = baby (neonate) rectal	human	2015-2017	Klebsiella pneumoniae	48		gapA(2)	infB(5)	mdh(2)	pgi(2)	phoE(7)	rpoB(1)	tonB(10)	147	322765	5455632	99860	blaNDM-1	contig00077			plasmid		KL2:O1/O2v1		N
PP-BR431-2	PP	SAMEA8515227	ERR5685467	BR = baby (neonate) rectal	human	2015-2017	Klebsiella pneumoniae	20		gapA(2)	infB(3)	mdh(1)	pgi(1)	phoE(4)	rpoB(4)	tonB(4)	105	809766	5854400	293568	blaNDM-1	contig00054			plasmid		KL64:O1v1		N
PP-BR4635-2	PP	SAMEA8515228	ERR5685468	BR = baby (neonate) rectal	human	2015-2017	Klebsiella pneumoniae	1317		gapA(2)	infB(1)	mdh(1)	pgi(35)	phoE(27)	rpoB(4)	tonB(4)	134	635683	5794796	248853	blaNDM-1	contig00060			plasmid		KL9:O2v2		Y
PP-BR4697-1	PP	SAMEA8515229	ERR5685378	BR = baby (neonate) rectal	human	2015-2017	Klebsiella pneumoniae	29		gapA(2)	infB(3)	mdh(2)	pgi(2)	phoE(6)	rpoB(4)	tonB(4)	115	392932	5695178	180024	blaNDM-1	contig00052			plasmid		KL19:O1v2	blaCTX-M-15	Y
PP-BR502-1	PP	SAMEA8515232	ERR5685469	BR = baby (neonate) rectal	human	2015-2017	Klebsiella pneumoniae	20		gapA(2)	infB(3)	mdh(1)	pgi(1)	phoE(4)	rpoB(4)	tonB(4)	55	884115	5668795	389617	blaNDM-1	contig00028			plasmid		KL64:O1v1		N
PP-BR502-2	PP	SAMEA8515233	ERR5685470	BR = baby (neonate) rectal	human	2015-2017	Klebsiella pneumoniae	15		gapA(1)	infB(1)	mdh(1)	pgi(1)	phoE(1)	rpoB(1)	tonB(1)	109	429762	5853990	151779	blaNDM-1	contig00018			plasmid	IncA/C2_1	KL112:O1v1		N
PP-BR502-2	PP	SAMEA8515234	ERR5685471	BR = baby (neonate) rectal	human	2015-2017	Klebsiella pneumoniae	48		gapA(2)	infB(5)	mdh(2)	pgi(2)	phoE(7)	rpoB(1)	tonB(10)	98	775905	5575165	234832	blaNDM-1	contig00057			plasmid		KL2:O1v1		N
PP-BR52-6	PP	SAMEA8515235	ERR5685472	BR = baby (neonate) rectal	human	2015-2017	Klebsiella pneumoniae	48		gapA(2)	infB(5)	mdh(2)	pgi(2)	phoE(7)	rpoB(1)	tonB(10)	109	776682	5613218	230661	blaNDM-1	contig00047			plasmid		KL2:O1v1		N
PP-BR5349-2	PP	SAMEA8515236	ERR5685473	BR = baby (neonate) rectal	human	2015-2017	Klebsiella pneumoniae	323		gapA(2)	infB(1)	mdh(1)	pgi(1)	phoE(9)	rpoB(1)	tonB(93)	58	561933	5451716	359133					NA		KL21:O3b		Y
PP-BR5525-1	PP	SAMEA8515237	ERR5685474	BR = baby (neonate) rectal	human	2015-2017	Klebsiella pneumoniae	15		gapA(1)	infB(1)	mdh(1)	pgi(1)	phoE(1)	rpoB(1)	tonB(1)	118	429762	5888720	143520	blaNDM-1	contig00027	blaOXA-181	contig00067	plasmid, plasmid	IncA/C2_1 (contig00027), ColKP3_1 (contig00067)	KL112:O1v1		Y
PP-BR563-2	PP	SAMEA8515238	ERR5685381	BR = baby (neonate) rectal	human	2015-2017	Klebsiella pneumoniae	20		gapA(2)	infB(3)	mdh(1)	pgi(1)	phoE(4)	rpoB(4)	tonB(4)	173	285447	5836661	98675	blaNDM-1	contig00079			plasmid		KL64:O1/O2v1		Y
PP-BR5730-1	PP	SAMEA8515239	ERR5685382	BR = baby (neonate) rectal	human	2015-2017	Klebsiella pneumoniae	15		gapA(1)	infB(1)	mdh(1)	pgi(1)	phoE(1)	rpoB(1)	tonB(1)	139	306648	5889736	100920	blaNDM-1	contig00023	blaOXA-181	contig00078	plasmid, plasmid	IncA/C2_1 (contig00017), ColKP3_1 (contig00113)	KL112:O1v1	blaCTX-M-15	Y
PP-BR5994-2	PP	SAMEA8515240	ERR5685383	BR = baby (neonate) rectal	human	2015-2017	Klebsiella pneumoniae	29		gapA(2)	infB(3)	mdh(2)	pgi(2)	phoE(6)	rpoB(4)	tonB(4)	88	377502	5666370	194368	blaNDM-1	contig00055			plasmid		KL19:O1v2	blaCTX-M-15	Y
PP-BR6266-2	PP	SAMEA8515244	ERR5685386	BR = baby (neonate) rectal	human	2015-2017	Klebsiella pneumoniae	15		gapA(1)	infB(1)	mdh(1)	pgi(1)	phoE(1)	rpoB(1)	tonB(1)	116	429762	5895235	143535	blaNDM-1	contig00028	blaOXA-181	contig00062	plasmid, plasmid	IncA/C2_1 (contig00028), ColKP3_1 (contig00062)	KL112:O1v1	blaCTX-M-15	Y
PP-BR661-1	PP	SAMEA8515245	ERR5685387	BR = baby (neonate) rectal	human	2015-2017	Klebsiella pneumoniae	20		gapA(2)	infB(3)	mdh(1)	pgi(1)	phoE(4)	rpoB(4)	tonB(4)	58	1322088	5669496	339467	blaNDM-1	contig00028			plasmid		KL64:O1v1		N
PP-BR666-2	PP	SAMEA8515248	ERR5685475	BR = baby (neonate) rectal	human	2015-2017	Klebsiella pneumoniae	20		gapA(2)	infB(3)	mdh(1)	pgi(1)	phoE(4)	rpoB(4)	tonB(4)	64	884115	5668663	293568	blaNDM-1	contig00032			plasmid		KL64:O1v1		N
PP-BR6732-1	PP	SAMEA8515249	ERR5685476	BR = baby (neonate) rectal	human	2015-2017	Klebsiella pneumoniae	147		gapA(3)	infB(4)	mdh(6)	pgi(1)	phoE(7)	rpoB(4)	tonB(38)	71	492124	5679458	309107			blaOXA-48	contig00059	plasmid, plasmid		KL64:O2v1		Y
PP-BR710-4	PP	SAMEA8515255	ERR5685477	BR = baby (neonate) rectal	human	2015-2017	Klebsiella pneumoniae	15		gapA(1)	infB(1)	mdh(1)	pgi(1)	phoE(1)	rpoB(1)	tonB(1)	207	289326	5668427	61863	blaNDM-1	contig00012	blaOXA-181	contig00111	plasmid, plasmid	IncA/C2_1 (contig00012), ColKP3_1 (contig00111)	KL112:O1/O2v1		N
PP-BR7144-1	PP	SAMEA8515257	ERR5685478	BR = baby (neonate) rectal	human	2015-2017	Klebsiella pneumoniae	1322		gapA(2)	infB(5)	mdh(121)	pgi(8)	phoE(180)	rpoB(1)	tonB(6)	133	627501	5944605	199598	blaNDM-1	contig00045			plasmid		KL139:O1v1		Y
PP-BR7351-2	PP	SAMEA8515260	ERR5685398	BR = baby (neonate) rectal	human	2015-2017	Klebsiella pneumoniae	29		gapA(2)	infB(3)	mdh(2)	pgi(2)	phoE(6)	rpoB(4)	tonB(4)	73	782276	5673345	376298	blaNDM-1	contig00035			plasmid		KL19:O1v2	blaCTX-M-15	Y
PP-BR737-1	PP	SAMEA8515261	ERR5685479	BR = baby (neonate) rectal	human	2015-2017	Klebsiella pneumoniae	15		gapA(1)	infB(1)	mdh(1)	pgi(1)	phoE(1)	rpoB(1)	tonB(1)	123	429762	5841124	170305	blaNDM-1	contig00016	blaOXA-181	contig00057	plasmid, plasmid	IncA/C2_1 (contig00016), ColKP3_1 (contig00057)	KL112:O1v1		N
PP-BR737-2	PP	SAMEA8515262	ERR5685480	BR = baby (neonate) rectal	human	2015-2017	Klebsiella pneumoniae	70		gapA(2)	infB(6)	mdh(17)	pgi(1)	phoE(20)	rpoB(10)	tonB(25)	80	887693	5877299	373797	blaNDM-1	contig00032			plasmid		KL136:O1v2		N
PP-BR7461-1	PP	SAMEA8515263	ERR5685481	BR = baby (neonate) rectal	human	2015-2017	Klebsiella pneumoniae	*4981		gapA(4)	infB(1)	mdh(1)	pgi(1)	phoE(4)	rpoB(4)	tonB(23)	97	520607	5778937	275042	blaNDM-1	contig00046			plasmid		KL50:O3b		Y
PP-BR7510-II	PP	SAMEA8515264	ERR5685482	BR = baby (neonate) rectal	human	2015-2017	Klebsiella pneumoniae	17		gapA(2)	infB(1)	mdh(1)	pgi(1)	phoE(4)	rpoB(4)	tonB(4)	61	1451054	5443924	468964					plasmid		KL127:OL101		Y
PP-BR7602	PP	SAMEA8515266	ERR5685483	BR = baby (neonate) rectal	human	2015-2017	Klebsiella pneumoniae	29		gapA(2)	infB(3)	mdh(2)	pgi(2)	phoE(6)	rpoB(4)	tonB(4)	139	676848	5649259	135583	blaNDM-1	contig00075			NA		KL19:O1v2		Y
PP-BR7669-2	PP	SAMEA8515267	ERR5685330	BR = baby (neonate) rectal	human	2015-2017	Klebsiella pneumoniae	147		gapA(3)	infB(4)	mdh(6)	pgi(1)	phoE(7)	rpoB(4)	tonB(38)	56	687019	5568964	345203			blaOXA-48	contig00041	plasmid		KL64:O2v1	blaCTX-M-15	Y
PP-BR824-4	PP	SAMEA8515269	ERR5685484	BR = baby (neonate) rectal	human	2015-2017	Klebsiella pneumoniae	11		gapA(3)	infB(3)	mdh(1)	pgi(1)	phoE(1)	rpoB(1)	tonB(4)	146	312083	5741264	114923	blaNDM-7	contig00083			plasmid		KL24:O2v1		N
PP-BR940-2	PP	SAMEA8515272	ERR5685485	BR = baby (neonate) rectal	human	2015-2017	Klebsiella pneumoniae	15		gapA(1)	infB(1)	mdh(1)	pgi(1)	phoE(1)	rpoB(1)	tonB(1)	95	429762	5845763	188482	blaNDM-1	contig00021	blaOXA-181	contig00050	plasmid, plasmid	IncA/C2_1 (contig00021), ColKP3_1 (contig00050)	KL112:O1v1		N
PP-MR1096-1	PP	SAMEA8515275	ERR5685486	MR = mother rectal	human	2015-2017	Klebsiella pneumoniae	11		gapA(3)	infB(3)	mdh(1)	pgi(1)	phoE(1)	rpoB(1)	tonB(4)	134	588181	5794936	240739	blaNDM-7	contig00058			plasmid		KL24:O2v1		Y
PP-MR1600-1	PP	SAMEA8515276	ERR5685487	MR = mother rectal	human	2015-2017	Klebsiella pneumoniae	29		gapA(2)	infB(3)	mdh(2)	pgi(2)	phoE(6)	rpoB(4)	tonB(4)	76	534687	5624913	338098	blaNDM-1	contig00031			plasmid		KL19:O1v2		N
PP-MR1894-2	PP	SAMEA8515277	ERR5685488	MR = mother rectal	human	2015-2017	Klebsiella pneumoniae	15		gapA(1)	infB(1)	mdh(1)	pgi(1)	phoE(1)	rpoB(1)	tonB(1)	96	429762	5855711	195704	blaNDM-1	contig00018	blaOXA-181	contig00052	plasmid, plasmid	IncA/C2_1 (contig00018), ColKP3_1 (contig00052)	KL112:O1v1		N
PP-MR2400-3	PP	SAMEA8515281	ERR5685409	MR = mother rectal	human	2015-2017	Klebsiella pneumoniae	15		gapA(1)	infB(1)	mdh(1)	pgi(1)	phoE(1)	rpoB(1)	tonB(1)	123	428640	5853035	139181	blaNDM-1	contig00018	blaOXA-181	contig00065	plasmid, plasmid	IncA/C2_1 (contig00018), ColKP3_1 (contig00065)	KL112:O1v1	blaCTX-M-15	N
PP-MR3251-1	PP	SAMEA8515288	ERR5685489	MR = mother rectal	human	2015-2017	Klebsiella pneumoniae	*4982		gapA(17)	infB(19)	mdh(69)	pgi(20)	phoE(117)	rpoB(18)	tonB(162)	178	278051	5781237	89573	blaNDM-1	contig00086			plasmid		KL134:O3/O3a		N
PP-MR329-2	PP	SAMEA8515289	ERR5685490	MR = mother rectal	human	2015-2017	Klebsiella pneumoniae	ND		gapA(2)	infB(5)	mdh(2)	pgi(2)	phoE(~7)	rpoB(1)	tonB(10)	644	59990	5450834	14839	blaNDM-1	contig00185			plasmid		KL2:O1v1		N
PP-MR4635-2	PP	SAMEA8515294	ERR5685420	MR = mother rectal	human	2015-2017	Klebsiella pneumoniae	1317		gapA(2)	infB(1)	mdh(1)	pgi(35)	phoE(27)	rpoB(4)	tonB(4)	129	773525	5824822	360617	blaNDM-1	contig00033			plasmid		KL9:O2v2		Y
PP-MR5119-1	PP	SAMEA8515297	ERR5685491	MR = mother rectal	human	2015-2017	Klebsiella pneumoniae	15		gapA(1)	infB(1)	mdh(1)	pgi(1)	phoE(1)	rpoB(1)	tonB(1)	126	429762	5879504	143601	blaNDM-1	contig00030	blaOXA-181	contig00063	plasmid, plasmid	IncA/C2_1 (contig00030), ColKP3_1 (contig00063)	KL112:O1v1		N
PP-MR5119-3	PP	SAMEA8515298	ERR5685492	MR = mother rectal	human	2015-2017	Klebsiella pneumoniae	ND		gapA(2)	infB(3)	mdh(365?)	pgi(1)	phoE(4)	rpoB(4)	tonB(~4)	836	44057	5157068	9944					NA		KL64:O1/O2v1		N
PP-MR6150-2	PP	SAMEA8515304	ERR5685493	MR = mother rectal	human	2015-2017	Klebsiella pneumoniae	ND		gapA(2)	infB(6)	mdh(17)	pgi(1)	phoE(20)	rpoB(10)	tonB(661?)	554	90288	5759537	18319	blaNDM-1	contig00377			plasmid		KL136:O1/O2v2		N
PP-MR6798-1	PP	SAMEA8515312	ERR5685405	MR = mother rectal	human	2015-2017	Klebsiella pneumoniae	15		gapA(1)	infB(1)	mdh(1)	pgi(1)	phoE(1)	rpoB(1)	tonB(1)	165	331030	5881069	102689	blaNDM-1	contig00028			plasmid	IncA/C2_1	KL112:O1/O2v1	blaCTX-M-15	Y
PP-MR6812-3	PP	SAMEA8515314	ERR5685494	MR = mother rectal	human	2015-2017	Klebsiella quasipneumoniae subsp. quasipneumoniae	*4983		gapA(17)	infB(19)	mdh(39)	pgi(39)	phoE(437)	rpoB(21)	tonB(589)	150	384397	5642026	82507	blaNDM-1	contig00096			plasmid		KL7:O3/O3a		N
PP-MR710-2	PP	SAMEA8515318	ERR5685495	MR = mother rectal	human	2015-2017	Klebsiella pneumoniae	15		gapA(1)	infB(1)	mdh(1)	pgi(1)	phoE(1)	rpoB(1)	tonB(1)	122	382751	5844945	146334	blaNDM-1	contig00022	blaOXA-181	contig00067	plasmid, plasmid	IncA/C2_1 (contig00022), ColKP3_1 (contig00067)	KL112:O1v1		N
PP-MR7330-5c	PP	SAMEA8515321	ERR5685441	MR = mother rectal	human	2015-2017	Klebsiella pneumoniae	20		gapA(2)	infB(3)	mdh(1)	pgi(1)	phoE(4)	rpoB(4)	tonB(4)	106	809766	5852713	293568	blaNDM-1	contig00060			plasmid		KL64:O1/O2v1		N
PP-MR744-1	PP	SAMEA8515323	ERR5685496	MR = mother rectal	human	2015-2017	Klebsiella pneumoniae	391		gapA(10)	infB(5)	mdh(1)	pgi(4)	phoE(6)	rpoB(4)	tonB(4)	55	845140	5443808	371063					NA		KL30:O1v2		N
PP-MR7687-1	PP	SAMEA8515324	ERR5685443	MR = mother rectal	human	2015-2017	Klebsiella pneumoniae	15		gapA(1)	infB(1)	mdh(1)	pgi(1)	phoE(1)	rpoB(1)	tonB(1)	153	283466	5698078	86680	blaNDM-1	contig00024	blaOXA-181	contig00092	plasmid, plasmid	IncA/C2_1 (contig00024), ColKP3_1 (contig00092)	KL112:O2v1	blaCTX-M-15	Y
PP-MR7687-2	PP	SAMEA8515325	ERR5685497		human	2015-2017	Klebsiella pneumoniae	15		gapA(1)	infB(1)	mdh(1)	pgi(1)	phoE(1)	rpoB(1)	tonB(1)	872	70873	5339219	9466	blaNDM-1	contig00603	blaOXA-181	contig00672	plasmid, plasmid	IncA/C2_1 (contig00024), ColKP3_1 (contig00092)	KL112:O1/O2v1	blaCTX-M-15	Y
