# Supplementary material for: Antibiotic resistance genes in the gut microbiota of mothers and linked neonates with or without sepsis from low- and middle-income countries
Source: Nat Microbiol. 2022 Aug 4;7(9):1337–47. doi: 10.1038/s41564-022-01184-y (PMC9417982; doi:10.1038/s41564-022-01184-y)
Supplement: Source Data Fig. 5 — Enterobacter spp. phylogenetic tree. [file 41564_2022_1184_MOESM10_ESM.xlsx]

## Sheet: Sheet1
Source data for figure 5 - Enterobacter spp. phylogenetic tree
isolate	Country (or site for isolates within this study)	Accession	secondary accession	sample	source	Date	Species	ST	ARG (global collection)	allele	allele	allele	allele	allele	allele	allele	# contigs	Largest contig	Total length	N50	NDM	NDM-contig	OXA	OXA-contig	plasmid-chromosomal origin	Plasmid finder	Ecoli phylogroup	ECOH	K:O	CTX-M-15	Sepsis (Y/N)
479	Malaysia	ASM74701v1	GCF_000747015.1_ASM74701v1	wound swab	clinical	2013	Enterobacter cloacae	50
749	Togo	ASM367008v1	GCF_003670085.1_ASM367008v1	urine, UTI	clinical	2016	Enterobacter cloacae	456	blaOXA-181
1476	Nigeria	ASM990753v1	GCF_009907535.1_ASM990753v1	urine, UTI	clinical	2015	Enterobacter cloacae	-
34998	USA	ASM80742v4	GCF_000807425.2_ASM80742v4	BR = baby (neonate) rectal onchoalveolar lavage, pneumonia	clinical	2011	Enterobacter hormaechei	113
064C3	France	ASM400452v1	GCF_004004525.1_ASM400452v1	Toilet	Environmental	2017	Enterobacter hormaechei	-	blaOXA-48
103D9	France	ASM328941v1	GCF_003289415.1_ASM328941v1	rectal swab	Human	2016	Enterobacter cloacae	25
152-E1	France	ASM328970v1	GCF_003289705.1_ASM328970v1	urine	Human	2017	Enterobacter cloacae	1068
4DZ3-28B	China	ASM413668v1	GCF_004136685.1_ASM413668v1	chicken cloaca	animal	2015	Enterobacter xiangfangensis	544	blaNDM-1
677-3DZ2D5B	China	ASM413669v1	GCF_004136695.1_ASM413669v1	chicken cloaca	animal	2015	Enterobacter hormaechei	557	blaNDM-5
704SK10	Switzerland	ASM221168v1	GCF_002211685.1_ASM221168v1	wastewater	Environmental	2015	Enterobacter cloacae	272	blaOXA-48
99B3	France	ASM328982v1	GCF_003289825.1_ASM328982v1	rectal swab	Human	2016	Enterobacter cloacae	1065
AUH-ENM13	Lebanon	ASM452376v1	GCF_004523765.1_ASM452376v1	missing	Human	2018	Enterobacter cloacae complex bacterium	182	blaNDM-1
AUH-ENM15	Lebanon	ASM1100683v1	GCF_011006835.1_ASM1100683v1	skin	clinical	2018	Enterobacter hormaechei	190	blaOXA-181
AUH-ENM16	Lebanon	ASM452384v1	GCF_004523845.1_ASM452384v1	missing	Human	2018	Enterobacter cloacae	80	blaOXA-181
AUH-ENM17	Lebanon	ASM1100686v1	GCF_011006865.1_ASM1100686v1	wound swab	clinical	2018	Enterobacter hormaechei	190	blaOXA-181
AUH-ENM21	Lebanon	ASM1100697v1	GCF_011006975.1_ASM1100697v1	blood	clinical	2018	Enterobacter hormaechei	190	blaOXA-181
AUH-ENM32	Lebanon	ASM917690v1	GCF_009176905.1_ASM917690v1	missing	Human	2018	Enterobacter hormaechei	114	blaNDM-1
AUH-ENM33	Lebanon	ASM917699v1	GCF_009176995.1_ASM917699v1	missing	Human	2017	Enterobacter hormaechei	114	blaNDM-1
AUH-ENM34	Lebanon	ASM917682v1	GCF_009176825.1_ASM917682v1	missing	Human	2017	Enterobacter xiangfangensis	295	blaOXA-181
AUH-ENM35	Lebanon	ASM917693v1	GCF_009176935.1_ASM917693v1	missing	Human	2018	Enterobacter hormaechei	114	blaNDM-1
B2	Malaysia	ASM100664v1	GCF_001006645.1_ASM100664v1	missing	missing	2013	Enterobacter cloacae	674
BC-BR106	BC	SAMEA8514904	ERR5685077	BR = baby (neonate) rectal	Human	2015-2017	Enterobacter xiangfangensis	121		dnaA(10)	fusA(21)	gyrB(9)	leuS(44)	pyrG(45)	rplB(4)	rpoB(32)	112	431229	5090183	139750	blaNDM-1	contig00049			plasmid		NA	NA	NA		N
BC-BR1097-1	BC	SAMEA8514906	ERR5685079	BR = baby (neonate) rectal	Human	2015-2017	Enterobacter cloacae complex 'Hoffmann cluster III'	78		dnaA(8)	fusA(9)	gyrB(6)	leuS(9)	pyrG(9)	rplB(6)	rpoB(8)	102	434456	4978563	214765	blaNDM-1	contig00052			plasmid		NA	NA	NA	blaCTX-M-15	N
BC-BR1127-1	BC	SAMEA8514908	ERR5685081	BR = baby (neonate) rectal	Human	2015-2017	Enterobacter cloacae	760		dnaA(1)	fusA(51)	gyrB(61)	leuS(310)	pyrG(1)	rplB(1)	rpoB(1)	148	219146	5382318	92536	blaNDM-1	contig00078			plasmid		NA	NA	NA	blaCTX-M-15	N
BC-BR1309-2	BC	SAMEA8514921	ERR5685094	BR = baby (neonate) rectal	Human	2015-2017	Enterobacter hormaechei	511		dnaA(53)	fusA(35)	gyrB(19)	leuS(44)	pyrG(45)	rplB(4)	rpoB(6)	147	278945	5172625	110122	blaNDM-1	contig00088			plasmid		NA	NA	NA	blaCTX-M-15	N
BC-BR1354-1	BC	SAMEA8514924	ERR5685097	BR = baby (neonate) rectal	Human	2015-2017	Enterobacter hormaechei	511		dnaA(53)	fusA(35)	gyrB(19)	leuS(44)	pyrG(45)	rplB(4)	rpoB(6)	121	516713	5165715	153740	blaNDM-1	contig00088			plasmid		NA	NA	NA	blaCTX-M-15	N
BC-BR143-1	BC	SAMEA8514932	ERR5685105	BR = baby (neonate) rectal	Human	2015-2017	Enterobacter hormaechei	418		dnaA(53)	fusA(35)	gyrB(154)	leuS(44)	pyrG(45)	rplB(4)	rpoB(6)	86	544438	4903411	152963	blaNDM-1	contig00042			plasmid		NA	NA	NA	blaCTX-M-15	N
BC-BR1468-3	BC	SAMEA8514942	ERR5685115	BR = baby (neonate) rectal	Human	2015-2017	Enterobacter cloacae	66		dnaA(52)	fusA(21)	gyrB(20)	leuS(44)	pyrG(45)	rplB(4)	rpoB(6)	117	600169	4864872	174939	blaNDM-5	contig00055			plasmid		NA	NA	NA	blaCTX-M-15	N
BC-BR1481-1	BC	SAMEA8514943	ERR5685116	BR = baby (neonate) rectal	Human	2015-2017	Enterobacter hormaechei	418		dnaA(53)	fusA(35)	gyrB(154)	leuS(44)	pyrG(45)	rplB(4)	rpoB(6)	79	724928	4912362	146548	blaNDM-1	contig00049			plasmid		NA	NA	NA	blaCTX-M-15	N
BC-BR1490-1	BC	SAMEA8514945	ERR5685118	BR = baby (neonate) rectal	Human	2015-2017	Enterobacter hormaechei	511		dnaA(53)	fusA(35)	gyrB(19)	leuS(44)	pyrG(45)	rplB(4)	rpoB(6)	85	470403	4864535	115026	blaNDM-1	contig00061			plasmid		NA	NA	NA	blaCTX-M-15	N
BC-BR1523-1	BC	SAMEA8514949	ERR5685122	BR = baby (neonate) rectal	Human	2015-2017	Enterobacter hormaechei	200		dnaA(74)	fusA(20)	gyrB(20)	leuS(65)	pyrG(45)	rplB(4)	rpoB(32)	207	222056	5223115	67534	blaNDM-1	contig00089			plasmid		NA	NA	NA	blaCTX-M-15	N
BC-BR1524-1	BC	SAMEA8514950	ERR5685123	BR = baby (neonate) rectal	Human	2015-2017	Enterobacter hormaechei	200		dnaA(74)	fusA(20)	gyrB(20)	leuS(65)	pyrG(45)	rplB(4)	rpoB(32)	136	377258	5249495	147176	blaNDM-1	contig00055			plasmid		NA	NA	NA	blaCTX-M-15	N
BC-BR154-1	BC	SAMEA8514951	ERR5685124	BR = baby (neonate) rectal	Human	2015-2017	Enterobacter hormaechei	171		dnaA(49)	fusA(21)	gyrB(19)	leuS(44)	pyrG(45)	rplB(12)	rpoB(32)	105	507283	4945951	136725	blaNDM-1	contig00050			plasmid		NA	NA	NA	blaCTX-M-15	Y
BC-BR1548-1	BC	SAMEA8514952	ERR5685125	BR = baby (neonate) rectal	Human	2015-2017	Enterobacter cloacae	114		dnaA(53)	fusA(35)	gyrB(20)	leuS(44)	pyrG(45)	rplB(4)	rpoB(6)	95	435772	4881704	130396	blaNDM-1	contig00052			plasmid		NA	NA	NA	blaCTX-M-15	N
BC-BR1553-1	BC	SAMEA8514953	ERR5685126	BR = baby (neonate) rectal	Human	2015-2017	Enterobacter xiangfangensis	544		dnaA(10)	fusA(21)	gyrB(9)	leuS(44)	pyrG(45)	rplB(4)	rpoB(33)	89	507887	5041522	167454	blaNDM-1	contig00024			plasmid	IncFII_1	NA	NA	NA	blaCTX-M-15	N
BC-BR157-1	BC	SAMEA8514954	ERR5685127	BR = baby (neonate) rectal	Human	2015-2017	Enterobacter hormaechei	171		dnaA(49)	fusA(21)	gyrB(19)	leuS(44)	pyrG(45)	rplB(12)	rpoB(32)	76	379573	4922483	162383	blaNDM-1	contig00040			plasmid		NA	NA	NA	blaCTX-M-15	Y
BC-BR1589-1	BC	SAMEA8514958	ERR5685131	BR = baby (neonate) rectal	Human	2015-2017	Enterobacter xiangfangensis	544		dnaA(10)	fusA(21)	gyrB(9)	leuS(44)	pyrG(45)	rplB(4)	rpoB(33)	85	783320	5008896	175957	blaNDM-1	contig00024			plasmid	IncFII_1	NA	NA	NA	blaCTX-M-15	N
BC-BR166-1	BC	SAMEA8514963	ERR5685136	BR = baby (neonate) rectal	Human	2015-2017	Enterobacter hormaechei	418		dnaA(53)	fusA(35)	gyrB(154)	leuS(44)	pyrG(45)	rplB(4)	rpoB(6)	60	699470	4904905	286097	blaNDM-1	contig00034			plasmid		NA	NA	NA	blaCTX-M-15	N
BC-BR1674-2	BC	SAMEA8514965	ERR5685138	BR = baby (neonate) rectal	Human	2015-2017	Enterobacter cloacae	414		dnaA(136)	fusA(99)	gyrB(153)	leuS(160)	pyrG(140)	rplB(12)	rpoB(92)	141	231220	5461618	85457	blaNDM-1	contig00102			plasmid		NA	NA	NA	blaCTX-M-15	N
BC-BR1679	BC	SAMEA8514966	ERR5685139	BR = baby (neonate) rectal	Human	2015-2017	Enterobacter cloacae	414		dnaA(136)	fusA(99)	gyrB(153)	leuS(160)	pyrG(140)	rplB(12)	rpoB(92)	121	275064	5418960	87299	blaNDM-1	contig00081			plasmid		NA	NA	NA	blaCTX-M-15	N
BC-BR1719-1	BC	SAMEA8514969	ERR5685142	BR = baby (neonate) rectal	Human	2015-2017	Enterobacter hormaechei	418		dnaA(53)	fusA(35)	gyrB(154)	leuS(44)	pyrG(45)	rplB(4)	rpoB(6)	76	614777	4954608	205767	blaNDM-1	contig00062			plasmid		NA	NA	NA	blaCTX-M-15	N
BC-BR185-5	BC	SAMEA8514974	ERR5685147	BR = baby (neonate) rectal	Human	2015-2017	Enterobacter hormaechei	93		dnaA(9)	fusA(4)	gyrB(14)	leuS(61)	pyrG(37)	rplB(4)	rpoB(9)	164	232217	5100382	75218	blaNDM-7	contig00037			plasmid	IncX3_1	NA	NA	NA	blaCTX-M-15	N
BC-BR222-1	BC	SAMEA8514977	ERR5685150	BR = baby (neonate) rectal	Human	2015-2017	Enterobacter hormaechei	171		dnaA(49)	fusA(21)	gyrB(19)	leuS(44)	pyrG(45)	rplB(12)	rpoB(32)	115	263338	4953335	116979	blaNDM-1	contig00058			plasmid		NA	NA	NA	blaCTX-M-15	N
BC-BR225-3	BC	SAMEA8514980	ERR5685153	BR = baby (neonate) rectal	Human	2015-2017	Enterobacter hormaechei	171		dnaA(49)	fusA(21)	gyrB(19)	leuS(44)	pyrG(45)	rplB(12)	rpoB(32)	111	269039	4986549	127640	blaNDM-1	contig00050			plasmid		NA	NA	NA	blaCTX-M-15	Y
BC-BR226-2	BC	SAMEA8514981	ERR5685154	BR = baby (neonate) rectal	Human	2015-2017	Enterobacter hormaechei	418		dnaA(53)	fusA(35)	gyrB(154)	leuS(44)	pyrG(45)	rplB(4)	rpoB(6)	81	699470	4905333	193762	blaNDM-1	contig00042			plasmid		NA	NA	NA	blaCTX-M-15	N
BC-BR253-1	BC	SAMEA8514985	ERR5685158	BR = baby (neonate) rectal	Human	2015-2017	Enterobacter hormaechei	171		dnaA(49)	fusA(21)	gyrB(19)	leuS(44)	pyrG(45)	rplB(12)	rpoB(32)	84	379584	4959446	177587	blaNDM-1	contig00033			plasmid		NA	NA	NA	blaCTX-M-15	N
BC-BR262-1	BC	SAMEA8514987	ERR5685160	BR = baby (neonate) rectal	Human	2015-2017	Enterobacter hormaechei	93		dnaA(9)	fusA(4)	gyrB(14)	leuS(61)	pyrG(37)	rplB(4)	rpoB(9)	105	310627	5097083	158129	blaNDM-1	contig00029			chromosome		NA	NA	NA	blaCTX-M-15	N
BC-BR264-1	BC	SAMEA8514988	ERR5685161	BR = baby (neonate) rectal	Human	2015-2017	Enterobacter hormaechei	418		dnaA(53)	fusA(35)	gyrB(154)	leuS(44)	pyrG(45)	rplB(4)	rpoB(6)	57	708590	4904747	314763	blaNDM-7	contig00031			chromosome		NA	NA	NA	blaCTX-M-15	N
BC-BR267-1	BC	SAMEA8514989	ERR5685162	BR = baby (neonate) rectal	Human	2015-2017	Enterobacter hormaechei	418		dnaA(53)	fusA(35)	gyrB(154)	leuS(44)	pyrG(45)	rplB(4)	rpoB(6)	58	644023	4905128	322562	blaNDM-1	contig00030			plasmid		NA	NA	NA	blaCTX-M-15	N
BC-BR274-1	BC	SAMEA8514990	ERR5685163	BR = baby (neonate) rectal	Human	2015-2017	Enterobacter hormaechei	171		dnaA(49)	fusA(21)	gyrB(19)	leuS(44)	pyrG(45)	rplB(12)	rpoB(32)	180	264146	4955017	77608	blaNDM-1	contig00067			plasmid		NA	NA	NA	blaCTX-M-15	N
BC-BR275-2	BC	SAMEA8514991	ERR5685164	BR = baby (neonate) rectal	Human	2015-2017	Enterobacter hormaechei	418		dnaA(53)	fusA(35)	gyrB(154)	leuS(44)	pyrG(45)	rplB(4)	rpoB(6)	180	184381	4879843	61309	blaNDM-1	contig00124			plasmid		NA	NA	NA	blaCTX-M-15	N
BC-BR406-2	BC	SAMEA8515002	ERR5685174	BR = baby (neonate) rectal	Human	2015-2017	Enterobacter cloacae	68		dnaA(7)	fusA(8)	gyrB(5)	leuS(7)	pyrG(15)	rplB(6)	rpoB(7)	80	294715	4854003	134858	blaNDM-1	contig00035			plasmid		NA	NA	NA	blaCTX-M-15	N
BC-BR407-3	BC	SAMEA8515004	ERR5685176	BR = baby (neonate) rectal	Human	2015-2017	Enterobacter cloacae	68		dnaA(7)	fusA(8)	gyrB(5)	leuS(7)	pyrG(15)	rplB(6)	rpoB(7)	77	344696	4855823	146309	blaNDM-1	contig00035			plasmid	IncN2_1	NA	NA	NA	blaCTX-M-15	N
BC-BR428-1	BC	SAMEA8515009	ERR5685180	BR = baby (neonate) rectal	Human	2015-2017	Enterobacter cloacae	68		dnaA(7)	fusA(8)	gyrB(5)	leuS(7)	pyrG(15)	rplB(6)	rpoB(7)	117	294715	4847670	87641	blaNDM-1	contig00039			plasmid	IncN2_1	NA	NA	NA	blaCTX-M-15	N
BC-BR432-2	BC	SAMEA8515011	ERR5685182	BR = baby (neonate) rectal	Human	2015-2017	Enterobacter cloacae	68		dnaA(7)	fusA(8)	gyrB(5)	leuS(7)	pyrG(15)	rplB(6)	rpoB(7)	79	316303	4855058	142238	blaNDM-1	contig00035			plasmid	IncN2_1	NA	NA	NA	blaCTX-M-15	N
BC-BR447-1	BC	SAMEA8515015	ERR5685186	BR = baby (neonate) rectal	Human	2015-2017	Enterobacter cloacae	68		dnaA(7)	fusA(8)	gyrB(5)	leuS(7)	pyrG(15)	rplB(6)	rpoB(7)	111	224342	4853959	95457	blaNDM-1	contig00038			plasmid	IncN2_1	NA	NA	NA	blaCTX-M-15	N
BC-BR449-3	BC	SAMEA8515016	ERR5685187	BR = baby (neonate) rectal	Human	2015-2017	Enterobacter cloacae	68		dnaA(7)	fusA(8)	gyrB(5)	leuS(7)	pyrG(15)	rplB(6)	rpoB(7)	81	344700	4855028	141646	blaNDM-1	contig00035			plasmid	IncN2_1	NA	NA	NA	blaCTX-M-15	N
BC-BR476-1	BC	SAMEA8515018	ERR5685189	BR = baby (neonate) rectal	Human	2015-2017	Enterobacter hormaechei	ND		dnaA(49)	fusA(21)	gyrB(19)	leuS(44)	pyrG(322?)	rplB(12)	rpoB(32)	503	118208	4873242	16565	blaNDM-1	contig00014			plasmid	IncN2_1	NA	NA	NA	blaCTX-M-15	N
BC-BR476-2	BC	SAMEA8515019	ERR5685190	BR = baby (neonate) rectal	Human	2015-2017	Enterobacter hormaechei	171		dnaA(49)	fusA(21)	gyrB(19)	leuS(44)	pyrG(45)	rplB(12)	rpoB(32)	75	498730	5005232	155275	blaNDM-1	contig00033			plasmid	IncN2_1	NA	NA	NA	blaCTX-M-15	N
BC-BR480-1	BC	SAMEA8515021	ERR5685192	BR = baby (neonate) rectal	Human	2015-2017	Enterobacter hormaechei	171		dnaA(49)	fusA(21)	gyrB(19)	leuS(44)	pyrG(45)	rplB(12)	rpoB(32)	386	185282	4995320	26970	blaNDM-1	contig00022			plasmid	IncN2_1	NA	NA	NA	blaCTX-M-15	N
BC-BR491-2	BC	SAMEA8515022	ERR5685193	BR = baby (neonate) rectal	Human	2015-2017	Enterobacter hormaechei	ST1375		dnaA(49)	fusA(21)	gyrB(387)	leuS(44)	pyrG(45)	rplB(12)	rpoB(32)	516	108627	4909758	16343	blaNDM-1	contig00079			plasmid		NA	NA	NA	blaCTX-M-15	Y
BC-BR618-2	BC	SAMEA8515027	ERR5685198	BR = baby (neonate) rectal	Human	2015-2017	Enterobacter xiangfangensis	544		dnaA(10)	fusA(21)	gyrB(9)	leuS(44)	pyrG(45)	rplB(4)	rpoB(33)	147	315185	4995098	94483	blaNDM-1	contig00027			plasmid		NA	NA	NA	blaCTX-M-15	N
BC-BR863-3	BC	SAMEA8515032	ERR5685203	BR = baby (neonate) rectal	Human	2015-2017	Enterobacter hormaechei	511		dnaA(53)	fusA(35)	gyrB(19)	leuS(44)	pyrG(45)	rplB(4)	rpoB(6)	107	366566	4984517	105053	blaNDM-1	contig00069			plasmid		NA	NA	NA	blaCTX-M-15	N
BC-MR101-3	BC	SAMEA8515033	ERR5685204	MR = mother rectal	Human	2015-2017	Enterobacter hormaechei	418		dnaA(53)	fusA(35)	gyrB(154)	leuS(44)	pyrG(45)	rplB(4)	rpoB(6)	62	543131	4917687	154490	blaNDM-1	contig00015			plasmid	IncFIB(pECLA)_1_pECLA	NA	NA	NA	blaCTX-M-15	N
BC-MR1459-2	BC	SAMEA8515035	ERR5685206	MR = mother rectal	Human	2015-2017	Enterobacter cloacae	66		dnaA(52)	fusA(21)	gyrB(20)	leuS(44)	pyrG(45)	rplB(4)	rpoB(6)	109	557289	4865406	294306	blaNDM-5	contig00042			plasmid		NA	NA	NA	blaCTX-M-15	N
BC-MR1461-1	BC	SAMEA8515036	ERR5685207	MR = mother rectal	Human	2015-2017	Enterobacter cloacae	66		dnaA(52)	fusA(21)	gyrB(20)	leuS(44)	pyrG(45)	rplB(4)	rpoB(6)	114	524898	4851136	195224	blaNDM-5	contig00047			plasmid		NA	NA	NA	blaCTX-M-15	N
BC-MR1652-1	BC	SAMEA8515043	ERR5685214	MR = mother rectal	Human	2015-2017	Enterobacter hormaechei	171		dnaA(49)	fusA(21)	gyrB(19)	leuS(44)	pyrG(45)	rplB(12)	rpoB(32)	213	134158	4919318	43890	blaNDM-1	contig00121			plasmid		NA	NA	NA	blaCTX-M-15	N
BC-MR1656-2	BC	SAMEA8515045	ERR5685216	MR = mother rectal	Human	2015-2017	Enterobacter hormaechei	171		dnaA(49)	fusA(21)	gyrB(19)	leuS(44)	pyrG(45)	rplB(12)	rpoB(32)	105	370061	4947168	157309	blaNDM-1	contig00045			plasmid		NA	NA	NA	blaCTX-M-15	Y
BC-MR1710-2	BC	SAMEA8515046	ERR5685217	MR = mother rectal	Human	2015-2017	Enterobacter cloacae	ST1376		dnaA(36)	fusA(39)	gyrB(67)	leuS(138)	pyrG(349)	rplB(12)	rpoB(26)	78	404560	4877132	143424					NA		NA	NA	NA		N
BC-MR406-3	BC	SAMEA8515056	ERR5685227	MR = mother rectal	Human	2015-2017	Enterobacter cloacae	68		dnaA(7)	fusA(8)	gyrB(5)	leuS(7)	pyrG(15)	rplB(6)	rpoB(7)	72	345373	4855950	173644	blaNDM-1	contig00034			plasmid	IncN2_1	NA	NA	NA	blaCTX-M-15	N
BC-MR411-2	BC	SAMEA8515058	ERR5685229	MR = mother rectal	Human	2015-2017	Enterobacter cloacae	68		dnaA(7)	fusA(8)	gyrB(5)	leuS(7)	pyrG(15)	rplB(6)	rpoB(7)	91	344700	4854240	113954	blaNDM-1	contig00052			plasmid	IncN2_1	NA	NA	NA	blaCTX-M-15	Y
BC-MR413-1	BC	SAMEA8515060	ERR5685231	MR = mother rectal	Human	2015-2017	Enterobacter cloacae	68		dnaA(7)	fusA(8)	gyrB(5)	leuS(7)	pyrG(15)	rplB(6)	rpoB(7)	65	367829	4907429	192862	blaNDM-1	contig00032			plasmid	IncN2_1	NA	NA	NA	blaCTX-M-15	N
BC-MR425-3	BC	SAMEA8515063	ERR5685234	MR = mother rectal	Human	2015-2017	Enterobacter cloacae	68		dnaA(7)	fusA(8)	gyrB(5)	leuS(7)	pyrG(15)	rplB(6)	rpoB(7)	75	344514	4856365	173644	blaNDM-1	contig00033			plasmid	IncN2_1	NA	NA	NA	blaCTX-M-15	N
BC-MR436-2	BC	SAMEA8515066	ERR5685237	MR = mother rectal	Human	2015-2017	Enterobacter cloacae	68		dnaA(7)	fusA(8)	gyrB(5)	leuS(7)	pyrG(15)	rplB(6)	rpoB(7)	69	367829	4907476	173644	blaNDM-1	contig00034			plasmid	IncN2_1	NA	NA	NA	blaCTX-M-15	N
BC-MR437-1	BC	SAMEA8515067	ERR5685238	MR = mother rectal	Human	2015-2017	Enterobacter cloacae	68		dnaA(7)	fusA(8)	gyrB(5)	leuS(7)	pyrG(15)	rplB(6)	rpoB(7)	68	459486	4895669	192861	blaNDM-1	contig00032			plasmid	IncN2_1	NA	NA	NA	blaCTX-M-15	N
BC-MR438-3	BC	SAMEA8515068	ERR5685239	MR = mother rectal	Human	2015-2017	Enterobacter cloacae complex 'Hoffmann cluster III'	316		dnaA(59)	fusA(88)	gyrB(82)	leuS(9)	pyrG(67)	rplB(6)	rpoB(6)	125	427794	5357024	161691	blaNDM-1	contig00073			plasmid		NA	NA	NA	blaCTX-M-15	N
BC-MR448-1	BC	SAMEA8515071	ERR5685242	MR = mother rectal	Human	2015-2017	Enterobacter cloacae	68		dnaA(7)	fusA(8)	gyrB(5)	leuS(7)	pyrG(15)	rplB(6)	rpoB(7)	85	344699	4855292	130369	blaNDM-1	contig00036			plasmid	IncN2_1	NA	NA	NA	blaCTX-M-15	N
BC-MR535-2	BC	SAMEA8515073	ERR5685244	MR = mother rectal	Human	2015-2017	Enterobacter hormaechei	171		dnaA(49)	fusA(21)	gyrB(19)	leuS(44)	pyrG(45)	rplB(12)	rpoB(32)	74	689269	5048288	171460	blaNDM-1	contig00028			plasmid	IncN2_1	NA	NA	NA	blaCTX-M-15	Y
BC-MR69-2	BC	SAMEA8515076	ERR5685247	MR = mother rectal	Human	2015-2017	Enterobacter hormaechei	418		dnaA(53)	fusA(35)	gyrB(154)	leuS(44)	pyrG(45)	rplB(4)	rpoB(6)	40	1156060	4922503	304893	blaNDM-1	contig00012			plasmid	IncFII(pKPX1)	NA	NA	NA	blaCTX-M-15	N
BC-MR775-1	BC	SAMEA8515077	ERR5685248	MR = mother rectal	Human	2015-2017	Enterobacter cloacae	459		dnaA(46)	fusA(20)	gyrB(148)	leuS(44)	pyrG(107)	rplB(28)	rpoB(6)	82	516014	4865509	266371	blaNDM-5	contig00052			plasmid		NA	NA	NA	blaCTX-M-15	Y
BC-MR78-3	BC	SAMEA8515078	ERR5685249	MR = mother rectal	Human	2015-2017	Enterobacter hormaechei	418		dnaA(53)	fusA(35)	gyrB(154)	leuS(44)	pyrG(45)	rplB(4)	rpoB(6)	89	376381	4912342	119484	blaNDM-1	contig00042			plasmid	IncFII(pKPX1)	NA	NA	NA	blaCTX-M-15	N
BIDMC_67	USA	GCF_000692255.1	GCF_000692255.1_Ente_cloa_BIDMC_67_V1	abscess, pelvic drain	clinical	missing	Enterobacter cloacae	-
BIOML-A2	USA	ASM987551v1	GCF_009875515.1_ASM987551v1	rectal swab/feces	Human	2015	Enterobacter cloacae	1132
BK-BR1656-2	BK	SAMEA8515091	ERR5685262	BR = baby (neonate) rectal	Human	2015-2017	Enterobacter hormaechei	418		dnaA(53)	fusA(35)	gyrB(154)	leuS(44)	pyrG(45)	rplB(4)	rpoB(6)	153	187719	4910210	62620	blaNDM-1	contig00094			plasmid		NA	NA	NA	blaCTX-M-15	N
BK-BR1658-4	BK	SAMEA8515092	ERR5685263	BR = baby (neonate) rectal	Human	2015-2017	Enterobacter hormaechei	418		dnaA(53)	fusA(35)	gyrB(154)	leuS(44)	pyrG(45)	rplB(4)	rpoB(6)	67	500006	4915286	181847	blaNDM-1	contig00044			plasmid		NA	NA	NA	blaCTX-M-15	N
BK-BR1660-1	BK	SAMEA8515093	ERR5685264	BR = baby (neonate) rectal	Human	2015-2017	Enterobacter hormaechei	418		dnaA(53)	fusA(35)	gyrB(154)	leuS(44)	pyrG(45)	rplB(4)	rpoB(6)	57	564874	4914647	194123	blaNDM-1	contig00042			plasmid		NA	NA	NA	blaCTX-M-15	N
BK-BR1666-1	BK	SAMEA8515094	ERR5685265	BR = baby (neonate) rectal	Human	2015-2017	Enterobacter hormaechei	418		dnaA(53)	fusA(35)	gyrB(154)	leuS(44)	pyrG(45)	rplB(4)	rpoB(6)	60	523349	4915576	207683	blaNDM-1	contig00037			plasmid		NA	NA	NA	blaCTX-M-15	N
BK-BR745-1	BK	SAMEA8515096	ERR5685267	BR = baby (neonate) rectal	Human	2015-2017	Enterobacter hormaechei	113		dnaA(4)	fusA(22)	gyrB(68)	leuS(69)	pyrG(37)	rplB(4)	rpoB(24)	52	849297	4950630	382026	blaNDM-1	contig00027			plasmid		NA	NA	NA	blaCTX-M-15	N
BK-BR750-1	BK	SAMEA8515097	ERR5685268	BR = baby (neonate) rectal	Human	2015-2017	Enterobacter hormaechei	113		dnaA(4)	fusA(22)	gyrB(68)	leuS(69)	pyrG(37)	rplB(4)	rpoB(24)	69	495476	4948492	205817	blaNDM-1	contig00040			plasmid		NA	NA	NA	blaCTX-M-15	N
BK-BR751-2	BK	SAMEA8515098	ERR5685269	BR = baby (neonate) rectal	Human	2015-2017	Enterobacter hormaechei	113		dnaA(4)	fusA(22)	gyrB(68)	leuS(69)	pyrG(37)	rplB(4)	rpoB(24)	54	552587	4949926	322759	blaNDM-1	contig00029			plasmid		NA	NA	NA	blaCTX-M-15	N
BK-BR752-3	BK	SAMEA8515099	ERR5685270	BR = baby (neonate) rectal	Human	2015-2017	Enterobacter hormaechei	113		dnaA(4)	fusA(22)	gyrB(68)	leuS(69)	pyrG(37)	rplB(4)	rpoB(24)	56	582121	4949903	321869	blaNDM-1	contig00029			plasmid		NA	NA	NA	blaCTX-M-15	N
BK-BR755-2	BK	SAMEA8515100	ERR5685271	BR = baby (neonate) rectal	Human	2015-2017	Enterobacter hormaechei	113		dnaA(4)	fusA(22)	gyrB(68)	leuS(69)	pyrG(37)	rplB(4)	rpoB(24)	55	580955	4950187	300631	blaNDM-1	contig00029			plasmid		NA	NA	NA	blaCTX-M-15	N
BK-BR757	BK	SAMEA8515101	ERR5685272	BR = baby (neonate) rectal	Human	2015-2017	Enterobacter hormaechei	113		dnaA(4)	fusA(22)	gyrB(68)	leuS(69)	pyrG(37)	rplB(4)	rpoB(24)	100	260649	4978938	112998	blaNDM-1	contig00056			plasmid		NA	NA	NA	blaCTX-M-15	N
BK-BR767-1	BK	SAMEA8515102	ERR5685273	BR = baby (neonate) rectal	Human	2015-2017	Enterobacter hormaechei	113		dnaA(4)	fusA(22)	gyrB(68)	leuS(69)	pyrG(37)	rplB(4)	rpoB(24)	49	819986	4949378	322759	blaNDM-1	contig00025			plasmid		NA	NA	NA	blaCTX-M-15	N
BK-BR769-1	BK	SAMEA8515103	ERR5685274	BR = baby (neonate) rectal	Human	2015-2017	Enterobacter hormaechei	113		dnaA(4)	fusA(22)	gyrB(68)	leuS(69)	pyrG(37)	rplB(4)	rpoB(24)	56	527572	4948813	300074	blaNDM-1	contig00030			plasmid		NA	NA	NA	blaCTX-M-15	N
BK-MR368-1	BK	SAMEA8515113	ERR5685284	MR = mother rectal	Human	2015-2017	Enterobacter hormaechei	418		dnaA(53)	fusA(35)	gyrB(154)	leuS(44)	pyrG(45)	rplB(4)	rpoB(6)	57	557226	4918680	229286	blaNDM-1	contig00018			plasmid	IncFII(pKPX1)	NA	NA	NA	blaCTX-M-15	N
BK-MR741-1	BK	SAMEA8515116	ERR5685287	MR = mother rectal	Human	2015-2017	Enterobacter hormaechei	113		dnaA(4)	fusA(22)	gyrB(68)	leuS(69)	pyrG(37)	rplB(4)	rpoB(24)	59	441975	4949461	267180	blaNDM-1	contig00032			plasmid		NA	NA	NA	blaCTX-M-15	N
BK-MR744-1	BK	SAMEA8515117	ERR5685288	MR = mother rectal	Human	2015-2017	Enterobacter hormaechei	113		dnaA(4)	fusA(22)	gyrB(68)	leuS(69)	pyrG(37)	rplB(4)	rpoB(24)	53	761767	4949565	321876	blaNDM-1	contig00029			plasmid		NA	NA	NA	blaCTX-M-15	N
BK-MR749-1	BK	SAMEA8515118	ERR5685289	MR = mother rectal	Human	2015-2017	Enterobacter hormaechei	113		dnaA(4)	fusA(22)	gyrB(68)	leuS(69)	pyrG(37)	rplB(4)	rpoB(24)	56	761766	4949693	267454	blaNDM-1	contig00031			plasmid		NA	NA	NA	blaCTX-M-15	Y
BK-MR763-1	BK	SAMEA8515119	ERR5685290	MR = mother rectal	Human	2015-2017	Enterobacter hormaechei	113		dnaA(4)	fusA(22)	gyrB(68)	leuS(69)	pyrG(37)	rplB(4)	rpoB(24)	119	334157	4940803	74797	blaNDM-1	contig00066			plasmid		NA	NA	NA	blaCTX-M-15	N
C134	Nepal	SRR1508907	SAMN02885297	bloor or urine	child, community sample	2009	Enterobacter cloacae	66
C370	Nepal	SRR1508909	SAMN02885304	bloor or urine	child, community sample	2009	Enterobacter cloacae complex bacterium	182
C5011	Nepal	SRR1508910	SAMN02885309	bloor or urine	child, community sample	2008	Enterobacter cloacae	461
CAV1311	USA	ASM102201v1	GCF_001022015.1_ASM102201v1	urine	clinical	2011	Enterobacter cloacae	93
CRENT-193	South Korea	ASM278739v1	GCF_002787395.1_ASM278739v1	wound swab	clinical	2013	Enterobacter hormaechei	114	blaNDM-1
DC1	ND	GCF_000568075.1	GCF_000568075.1_DC1_v1	yellow yam	Food	missing	Enterobacter sp. DC1	684
e147	UK	GCF_900075755.1	GCF_900075755.1_12045_4_10	blood, sepsis	clinical	2001	Enterobacter cloacae	278
e2284	UK	GCF_900076525.1	GCF_900076525.1_12045_5_27	blood, sepsis	clinical	2010	Enterobacter cloacae	90
e452	UK	GCF_900077185.1	GCF_900077185.1_12045_4_46	blood, sepsis	clinical	2002	Enterobacter cloacae	108
e554	UK	GCF_900077335.1	GCF_900077335.1_12045_4_60	blood, sepsis	clinical	2003	Enterobacter cloacae	110
e78	UK	GCF_900077705.1	GCF_900077705.1_12045_4_6	blood, sepsis	clinical	2001	Enterobacter hormaechei	190
EC32	China	ASM440511v1	GCF_004405115.1_ASM440511v1	urine, UTI	clinical	2017	Enterobacter cloacae	66	blaNDM-1
EcHK001	China	ASM277838v1	GCF_002778385.1_ASM277838v1	sputum	clinical	2015	Enterobacter cloacae	1000	blaNDM-1
ECLO_716754_SO	Togo	ASM275183v1	GCF_002751835.1_ASM275183v1	urine, UTI	clinical	2016	Enterobacter cloacae	456	blaOXA-181
ECNIH2	USA	ASM72450v1	GCF_000724505.1_ASM72450v1	sink drain	Environmental	2012	Enterobacter cloacae	93
EHM_71	Lebanon	ASM1103027v1	GCF_011030275.1_ASM1103027v1	missing	Human	2018	Enterobacter cloacae	-	blaOXA-48
EHM_79	Lebanon	ASM1103016v1	GCF_011030165.1_ASM1103016v1	missing	Human	2019	Enterobacter hormaechei	114	blaNDM-1
EN3287	China	ASM226418v1	GCF_002264185.1_ASM226418v1	blood	clinical	2015	Enterobacter hormaechei	600	blaNDM-1
Encl-44578	Czech Republic	ASM305739v1	GCF_003057395.1_ASM305739v1	missing	clinical	2016	Enterobacter cloacae complex bacterium	182	blaNDM-4
Encl-922	Czech Republic	ASM292580v1	GCF_002925805.1_ASM292580v1	missing	clinical	2012	Enterobacter cloacae complex bacterium	182	blaNDM-4
ENT385	USA	ASM972714v1	GCF_009727145.1_ASM972714v1	respiratory, pneumonia	clinical	2018	Enterobacter cloacae	456
EspIMS6	India	ASM252903v1	GCF_002529035.1_ASM252903v1	urine, UTI	clinical	2013	Enterobacter cloacae	456	blaNDM-1
F012	Myanmar	DRR175048	SAMD00168543	chicken	Environmental	2017	Enterobacter cloacae	1134
F038	Myanmar	DRR175050	SAMD00168545	ovine	Environmental	2017	Enterobacter cloacae	1136
F042	Myanmar	DRR175051	SAMD00168546	plant	Environmental	2017	Enterobacter cloacae	1135
F054V	Myanmar	DRR175052	SAMD00168547	plant	Environmental	2017	Enterobacter cloacae	1137
F073	Myanmar	DRR175053	SAMD00168548	fish	animal	2017	Enterobacter cloacae	1134
F090	Myanmar	DRR175054	SAMD00168549	plant	missing	2017	Enterobacter cloacae	1138
GN02044	USA	ASM101169v1	GCF_001011695.1_ASM101169v1	bodily fluid	clinical	2002	Enterobacter hormaechei	687
H1029	Nepal	SRR1508886	SAMN02885315	blood	neonate	2011	Enterobacter cloacae	66
H1130	Nepal	SRR1508911	SAMN02885317	blood	neonate	2011	Enterobacter cloacae	926
H1150	Nepal	SRR1508912	SAMN02885319	blood	neonate	2011	Enterobacter cloacae	78
H1203	Nepal	SRR1508913	SAMN02885323	blood	neonate	2011	Enterobacter cloacae	78
H1272	Nepal	SRR1508914	SAMN02885330	blood	neonate	2011	Enterobacter cloacae	93
H1357	Nepal	SRR1508915	SAMN02885333	blood	neonate	2012	Enterobacter cloacae	45
H1406	Nepal	SRR1508916	SAMN02885336	blood	neonate	2011	Enterobacter cloacae	135
H1479	Nepal	SRR1508918	SAMN02885344	blood	neonate	2012	Enterobacter cloacae	135
H989	Nepal	SRR1508919	SAMN02885363	blood	neonate	2011	Enterobacter cloacae	66
H994	Nepal	SRR1508920	SAMN02885364	blood	neonate	2011	Enterobacter cloacae	66
HN503E2II	Cameroon	ASM308613v1	GCF_003086135.1_ASM308613v1	swab	Human	2016	Enterobacter cloacae	-
ICR003211	France	ASM418188v1	GCF_004181885.1_ASM418188v1	missing	clinical	2017	Enterobacter hormaechei	114	blaOXA-48
ICR003214	France	ASM414572v1	GCF_004145725.1_ASM414572v1	missing	clinical	2016	Enterobacter xiangfangensis	114	blaNDM-1
IIT-BT08	India	ASM51529v1	GCF_000515295.1_ASM51529v1	Leaves	Environmental	1999	Enterobacter cloacae complex sp. GN05729	718
INBR145	IN	SAMEA8515122	ERR5685293	BR = baby (neonate) rectal	Human	2015-2017	Enterobacter cloacae	656		dnaA(66)	fusA(4)	gyrB(15)	leuS(40)	pyrG(57)	rplB(4)	rpoB(9)	77	568354	5070674	206337	blaNDM-1	contig00035			plasmid		NA	NA	NA	blaCTX-M-15	Y
KCJ3K22	USA	ASM795408v1	GCF_007954085.1_ASM795408v1	missing	Human	2018	Enterobacter cloacae complex 'Hoffmann cluster III'	729	blaNDM-1
L3981	USA	ASM983225v1	GCF_009832255.1_ASM983225v1	rectal swab/feces	Human	2017	Enterobacter cloacae	66
LB3	Malaysia	ASM118730v1	GCF_001187305.1_ASM118730v1	Longbeans	Food	2013	Enterobacter xiangfangensis	722
MGH14	missing	GCF_000474785.1	GCF_000474785.1_Ente_cloa_complex_MGH_14_V1_PacBio	respiratory	missing	missing	Enterobacter hormaechei	114
MGYG-HGUT-02500	ND	GCF_902387775.1	GCF_902387775.1_UHGG_MGYG-HGUT-02500	gut	Human	missing	Enterobacter cloacae	922
MNCRE16	USA	ASM96872v1	GCF_000968725.1_ASM96872v1	urine	clinical	2010	Enterobacter cloacae	732
MNCRE85	USA	ASM101087v1	GCF_001010875.1_ASM101087v1	urine	clinical	2013	Enterobacter cloacae	171	blaKPC-3
MRSN11248	USA	ASM98197v1	GCF_000981975.1_ASM98197v1	wound swab	clinical	2012	Enterobacter hormaechei	653
NDA	USA	ASM80773v1	GCF_000807735.1_ASM80773v1	urine, UTI	clinical	2010	Enterobacter hormaechei	171	blaKPC-3
NN-BR118-1	NN	SAMEA8515132	ERR5685303	BR = baby (neonate) rectal	Human	2015-2017	Enterobacter xiangfangensis	ND		dnaA(10)	fusA(21)	gyrB(9)	leuS(387?)	pyrG(45)	rplB(~4)	rpoB(33)	669	62407	4953816	12158	blaNDM-1	contig00109			plasmid		NA	NA	NA	blaCTX-M-15	N
NN-BR118-2	NN	SAMEA8515133	ERR5685304	BR = baby (neonate) rectal	Human	2015-2017	Enterobacter xiangfangensis	544		dnaA(10)	fusA(21)	gyrB(9)	leuS(44)	pyrG(45)	rplB(4)	rpoB(33)	104	482106	5076073	162001	blaNDM-1	contig00039			plasmid	IncFIB(pB171)_1_pB171	NA	NA	NA	blaCTX-M-15	N
NN-BR174-1	NN	SAMEA8515142	ERR5685313	BR = baby (neonate) rectal	Human	2015-2017	Enterobacter cloacae	1031		dnaA(161)	fusA(44)	gyrB(158)	leuS(86)	pyrG(153)	rplB(22)	rpoB(194)	218	177932	5270685	50900	blaNDM-5	contig00154			plasmid		NA	NA	NA	blaCTX-M-15	N
NN-BR176-1	NN	SAMEA8515147	ERR5685317	BR = baby (neonate) rectal	Human	2015-2017	Enterobacter cloacae	1372		dnaA(74)	fusA(20)	gyrB(74)	leuS(44)	pyrG(45)	rplB(35)	rpoB(32)	90	354330	4960591	166448	blaNDM-7	contig00049			plasmid		NA	NA	NA	blaCTX-M-15	N
NN-MR106-3	NN	SAMEA8515149	ERR5685319	MR = mother rectal	Human	2015-2017	Enterobacter cloacae	1031		dnaA(161)	fusA(44)	gyrB(158)	leuS(86)	pyrG(153)	rplB(22)	rpoB(194)	133	304707	5364279	97618	blaNDM-7	contig00095			plasmid		NA	NA	NA	blaCTX-M-15	Y
P101	missing	ASM51237v1	GCF_000512375.1_ASM51237v1	missing	clinical	missing	Enterobacter cloacae	735
PC-BR220-1	PC	SAMEA8515153	ERR5685322	BR = baby (neonate) rectal	Human	2015-2017	Enterobacter cloacae	84		dnaA(60)	fusA(1)	gyrB(61)	leuS(1)	pyrG(36)	rplB(22)	rpoB(1)	131	294344	5331012	124339	blaNDM-1	contig00012			plasmid	IncA/C2_1	NA	NA	NA		N
PC-BR295-1	PC	SAMEA8515155	ERR5685324	BR = baby (neonate) rectal	Human	2015-2017	Enterobacter cloacae	84		dnaA(60)	fusA(1)	gyrB(61)	leuS(1)	pyrG(36)	rplB(22)	rpoB(1)	138	292305	5286759	89861	blaNDM-1	contig00011			plasmid	IncA/C2_1	NA	NA	NA		Y
PC-BR56-2	PC	SAMEA8515156	ERR5685325	BR = baby (neonate) rectal	Human	2015-2017	Enterobacter cloacae	84		dnaA(60)	fusA(1)	gyrB(61)	leuS(1)	pyrG(36)	rplB(22)	rpoB(1)	142	242719	5288407	112017	blaNDM-1	contig00014			plasmid	IncA/C2_1	NA	NA	NA		N
PC-MR271-2	PC	SAMEA8515157	ERR5685326	MR = mother rectal	Human	2015-2017	Enterobacter cloacae	84		dnaA(60)	fusA(1)	gyrB(61)	leuS(1)	pyrG(36)	rplB(22)	rpoB(1)	170	355732	5273911	67681	blaNDM-1	contig00026			plasmid	IncA/C2_1	NA	NA	NA		Y
PN108E5IIB	Cameroon	ASM308619v1	GCF_003086195.1_ASM308619v1	swab	Pig	2016	Enterobacter cloacae	-
PP-BR1087-1	PP	SAMEA8515166	ERR5685338	BR = baby (neonate) rectal	Human	2015-2017	Enterobacter hormaechei	233		dnaA(59)	fusA(9)	gyrB(80)	leuS(9)	pyrG(87)	rplB(6)	rpoB(6)	111	389985	5108867	136380	blaNDM-1	contig00064			plasmid		NA	NA	NA	blaCTX-M-15	N
PP-BR1604-4	PP	SAMEA8515173	ERR5685343	BR = baby (neonate) rectal	Human	2015-2017	Enterobacter hormaechei	231		dnaA(46)	fusA(20)	gyrB(20)	leuS(96)	pyrG(45)	rplB(29)	rpoB(54)	110	322196	4903790	146033	blaNDM-1	contig00061			plasmid		NA	NA	NA	blaCTX-M-15	N
PP-BR2016-1	PP	SAMEA8515184	ERR5685354	BR = baby (neonate) rectal	Human	2015-2017	Enterobacter cloacae	1373		dnaA(59)	fusA(9)	gyrB(113)	leuS(9)	pyrG(195)	rplB(6)	rpoB(6)	80	397497	4744508	106198	blaNDM-1	contig00016			plasmid	IncA/C2_1	NA	NA	NA		Y
PP-BR2096-1	PP	SAMEA8515186	ERR5685355	BR = baby (neonate) rectal	Human	2015-2017	Enterobacter cloacae	93		dnaA(9)	fusA(4)	gyrB(14)	leuS(61)	pyrG(37)	rplB(4)	rpoB(9)	65	632177	4819688	383986	blaNDM-1	contig00030			plasmid		NA	NA	NA		N
PP-BR2137-1	PP	SAMEA8515189	ERR5685357	BR = baby (neonate) rectal	Human	2015-2017	Enterobacter cloacae complex sp. 42192	523		dnaA(36)	fusA(39)	gyrB(192)	leuS(206)	pyrG(49)	rplB(12)	rpoB(20)	140	298229	5168871	93243	blaNDM-1	contig00064			plasmid		NA	NA	NA		Y
PP-BR4697-2	PP	SAMEA8515230	ERR5685379	BR = baby (neonate) rectal	Human	2015-2017	Enterobacter cloacae	84		dnaA(60)	fusA(1)	gyrB(61)	leuS(1)	pyrG(36)	rplB(22)	rpoB(1)	139	292472	5290116	89881	blaNDM-1	contig00020			plasmid	IncA/C2_1	NA	NA	NA		Y
PP-BR4812-1	PP	SAMEA8515231	ERR5685380	BR = baby (neonate) rectal	Human	2015-2017	Enterobacter cloacae	1240		dnaA(90)	fusA(20)	gyrB(20)	leuS(178)	pyrG(45)	rplB(4)	rpoB(32)	59	547621	4635392	224211	blaNDM-1	contig00020			plasmid	IncFII(pCRY)_1_pCRY	NA	NA	NA		Y
PP-BR6143	PP	SAMEA8515243	ERR5685385	BR = baby (neonate) rectal	Human	2015-2017	Enterobacter cloacae	84		dnaA(60)	fusA(1)	gyrB(61)	leuS(1)	pyrG(36)	rplB(22)	rpoB(1)	145	292282	5290211	106574	blaNDM-1	contig00026			plasmid	IncA/C2_1	NA	NA	NA		Y
PP-BR663-2	PP	SAMEA8515247	ERR5685389	BR = baby (neonate) rectal	Human	2015-2017	Enterobacter cloacae complex sp. 42192	523		dnaA(36)	fusA(39)	gyrB(192)	leuS(206)	pyrG(49)	rplB(12)	rpoB(20)	104	364173	5171918	189559	blaNDM-1	contig00057			plasmid		NA	NA	NA		N
PP-BR6854-1	PP	SAMEA8515251	ERR5685391	BR = baby (neonate) rectal	Human	2015-2017	Enterobacter hormaechei	270		dnaA(49)	fusA(69)	gyrB(19)	leuS(45)	pyrG(64)	rplB(4)	rpoB(32)	62	933759	4713397	213276	blaNDM-1	contig00036			plasmid		NA	NA	NA		Y
PP-BR6854-2	PP	SAMEA8515252	ERR5685392	BR = baby (neonate) rectal	Human	2015-2017	Enterobacter cloacae	233		dnaA(59)	fusA(9)	gyrB(80)	leuS(9)	pyrG(87)	rplB(6)	rpoB(6)	78	766160	4925009	208254	blaNDM-1	contig00051			plasmid		NA	NA	NA		Y
PP-BR7046-1	PP	SAMEA8515254	ERR5685394	BR = baby (neonate) rectal	Human	2015-2017	Enterobacter cloacae	84		dnaA(60)	fusA(1)	gyrB(61)	leuS(1)	pyrG(36)	rplB(22)	rpoB(1)	136	292472	5373901	122322	blaNDM-1	contig00013			plasmid	IncA/C2_1	NA	NA	NA		Y
PP-BR7351-1	PP	SAMEA8515259	ERR5685397	BR = baby (neonate) rectal	Human	2015-2017	Enterobacter cloacae	84		dnaA(60)	fusA(1)	gyrB(61)	leuS(1)	pyrG(36)	rplB(22)	rpoB(1)	137	292472	5279502	100497	blaNDM-1	contig00025			plasmid	IncA/C2_1	NA	NA	NA		Y
PP-BR969-3	PP	SAMEA8515273	ERR5685403	BR = baby (neonate) rectal	Human	2015-2017	Enterobacter cloacae complex sp. 42192	523		dnaA(36)	fusA(39)	gyrB(192)	leuS(206)	pyrG(49)	rplB(12)	rpoB(20)	113	535702	5175240	156935	blaNDM-1	contig00058			plasmid		NA	NA	NA		Y
PP-BR995-4	PP	SAMEA8515274	ERR5685404	BR = baby (neonate) rectal	Human	2015-2017	Enterobacter cloacae	1245		dnaA(7)	fusA(8)	gyrB(5)	leuS(424)	pyrG(15)	rplB(6)	rpoB(235)	120	696200	5245128	148951	blaNDM-1	contig00060			plasmid		NA	NA	NA		N
PP-MR1906-1	PP	SAMEA8515278	ERR5685406	MR = mother rectal	Human	2015-2017	Enterobacter cloacae	1031		dnaA(161)	fusA(44)	gyrB(158)	leuS(86)	pyrG(153)	rplB(22)	rpoB(194)	179	331848	5357509	85378	blaNDM-7	contig00097			plasmid		NA	NA	NA	blaCTX-M-15	N
PP-MR3049-1	PP	SAMEA8515287	ERR5685415	MR = mother rectal	Human	2015-2017	Enterobacter cloacae	187		dnaA(60)	fusA(51)	gyrB(85)	leuS(1)	pyrG(1)	rplB(22)	rpoB(43)	91	399613	5330897	150057	blaNDM-5	contig00063			plasmid		NA	NA	NA		N
PP-MR444-1-1	PP	SAMEA8515293	ERR5685419	MR = mother rectal	Human	2015-2017	Enterobacter cloacae	68		dnaA(7)	fusA(8)	gyrB(5)	leuS(7)	pyrG(15)	rplB(6)	rpoB(7)	83	316303	4855392	129834	blaNDM-1	contig00034			plasmid	IncN2_1	NA	NA	NA	blaCTX-M-15	N
PP-MR6185-1	PP	SAMEA8515305	ERR5685428	MR = mother rectal	Human	2015-2017	Enterobacter hormaechei	527		dnaA(53)	fusA(20)	gyrB(19)	leuS(178)	pyrG(45)	rplB(4)	rpoB(32)	166	302933	5170234	85168	blaNDM-1	contig00096			plasmid		NA	NA	NA	blaCTX-M-15	N
PP-MR6630-4	PP	SAMEA8515307	ERR5685430	MR = mother rectal	Human	2015-2017	Enterobacter hormaechei	51		dnaA(4)	fusA(4)	gyrB(4)	leuS(6)	pyrG(37)	rplB(4)	rpoB(6)	83	524060	5165520	234143					NA		NA	NA	NA	blaCTX-M-15	N
PP-MR6669-3	PP	SAMEA8515308	ERR5685431	MR = mother rectal	Human	2015-2017	Enterobacter cloacae	102		dnaA(59)	fusA(9)	gyrB(12)	leuS(9)	pyrG(67)	rplB(6)	rpoB(25)	110	421585	5272254	185219	blaNDM-1	contig00059			plasmid		NA	NA	NA		N
PP-MR6798-2	PP	SAMEA8515313	ERR5685435	MR = mother rectal	Human	2015-2017	Enterobacter cloacae	102		dnaA(59)	fusA(9)	gyrB(12)	leuS(9)	pyrG(67)	rplB(6)	rpoB(25)	137	285895	5266209	112561	blaNDM-1	contig00082			plasmid		NA	NA	NA		Y
PP-MR6850-2	PP	SAMEA8515315	ERR5685436	MR = mother rectal	Human	2015-2017	Enterobacter hormaechei	ST1377		dnaA(358)	fusA(213)	gyrB(386)	leuS(447)	pyrG(350)	rplB(4)	rpoB(141)	74	338439	4725765	192071	blaNDM-1	contig00005			chromosome		NA	NA	NA		N
PP-MR7038-2	PP	SAMEA8515317	ERR5685438	MR = mother rectal	Human	2015-2017	Enterobacter hormaechei	ST1377		dnaA(358)	fusA(213)	gyrB(386)	leuS(447)	pyrG(350)	rplB(4)	rpoB(141)	71	288019	4726172	175491	blaNDM-1	contig00047			plasmid		NA	NA	NA		N
Q9	Nigeria	ASM220496v1	GCF_002204965.1_ASM220496v1	missing	Human	2015	Enterobacter cloacae complex 'Hoffmann cluster III'	78	blaOXA-48
R3	Nigeria	ASM990713v1	GCF_009907135.1_ASM990713v1	missing	missing	2015	Enterobacter cloacae	156
SCEH020080	China	ASM396547v1	GCF_003965475.1_ASM396547v1	missing	missing	2016	Enterobacter cloacae complex bacterium	182	blaNDM-1
SDM	China	ASM23576v3	GCF_000235765.1_ASM23576v3	soil	Environmental	missing	Enterobacter cloacae	736
SMART_1351	Colombia	ASM152611v1	GCF_001526115.1_ASM152611v1	urine	clinical	2014	Enterobacter hormaechei	88	blaNDM-1
SMART_1361	Croatia	ASM152608v1	GCF_001526085.1_ASM152608v1	urine	clinical	2014	Enterobacter hormaechei	418	blaOXA-48
SMART_1411	Romania	ASM152542v1	GCF_001525425.1_ASM152542v1	urine	clinical	2014	Enterobacter hormaechei	93	blaNDM-1
SMART_599	Vietnam	GCF_001472475.1	GCF_001472475.1_SMART_599.v1	missing	clinical	2011	Enterobacter hormaechei	93	OXA-48, NDM-1
SMART_716	Argentina	GCF_001472675.1	GCF_001472675.1_SMART_716.v1	missing	clinical	2012	Enterobacter hormaechei	511
Strain1_ST78	Spain	ASM331436v1	GCF_003314365.1_ASM331436v1	urine	Human	2016	Enterobacter cloacae	78	blaNDM-7
Strain2_ST78	Spain	ASM331442v1	GCF_003314425.1_ASM331442v1	urine	Human	2017	Enterobacter cloacae	78	blaNDM-7
Strain3_ST78	Spain	ASM331447v1	GCF_003314475.1_ASM331447v1	skin	Human	2017	Enterobacter cloacae	78	blaNDM-7
T38-C141-mcr1-mcr3-tc	Thailand	ASM654654v1	GCF_006546545.1_ASM654654v1	rectal swab/feces	Human	2018	Enterobacter cloacae	-	blaOXA-48
TV157ECL	Brazil	ASM336321v1	GCF_003363215.1_ASM336321v1	blood	Sea turtle	2016	Enterobacter hormaechei	114
UIC	USA	ASM1042654v1	GCF_010426545.1_ASM1042654v1	blood, sepsis	clinical	2018	Enterobacter cloacae	742
VNMU040	Ukraine	ASM988811v1	GCF_009888115.1_ASM988811v1	wound infection	Human	2014	Enterobacter hormaechei	171	blaOXA-48
VNMU138	Ukraine	ASM988781v1	GCF_009887815.1_ASM988781v1	wound infection	Human	2017	Enterobacter hormaechei	93
WCEH040008	China	ASM396545v1	GCF_003965455.1_ASM396545v1	missing	missing	2017	Enterobacter hormaechei	114	blaNDM-5
WCEH085023	China	ASM398678v1	GCF_003986785.1_ASM398678v1	missing	Human	2014	Enterobacter xiangfangensis	114	blaNDM-1
WCHECI090005	China	ASM396541v1	GCF_003965415.1_ASM396541v1	missing	missing	2017	Enterobacter cloacae	1	blaNDM-1
ZOR0014.1	USA	GCF_000798855.1	GCF_000798855.1_ZOR0014.1	ZeBR = baby (neonate) rectal afish/aquarium	Environmental	2011	Enterobacter sp. ZOR0014	-
