# Supplementary material for: Antibiotic resistance genes in the gut microbiota of mothers and linked neonates with or without sepsis from low- and middle-income countries
Source: Nat Microbiol. 2022 Aug 4;7(9):1337–47. doi: 10.1038/s41564-022-01184-y (PMC9417982; doi:10.1038/s41564-022-01184-y)
Supplement: Source Data Extended Data Fig. 1 — a,b, Number of samples positive for the β-lactamase genes in study, per continent (Asia and Africa) and BS status, distributed by infants’ age at rectal sample collection. The total number of samples collected per day distributed by infants’ age is also shown. c,d, Number of samples positive for the β-lactamase genes in study, per continent (Asia and Africa) and type of delivery, distributed by infants’ age at rectal sample collection. The total number of samples collected per day distributed by infants’ age is also shown. [file 41564_2022_1184_MOESM11_ESM.xlsx]

## Sheet: ExtendedFigure1a_1b
Source data for figure 1a and 1b - Number of samples positive for the β-lactamase genes in study, per continent (Asia and Africa) and biological sepsis status, distributed by infants' age at rectal sample collection. The total number of samples collected per day distributed by infants' age is also shown.
Africa							Africa						Asia							Asia
No biological sepsis							Biological sepsis						No biological sepsis							Biological sepsis
Age of infants at sample collection	blaCTX-M-15	blaNDM	blaOXA-48	Total samples day			Age of infants at sample collection	blaCTX-M-15	blaNDM	blaOXA-48	Total samples day		Age of infants at sample collection	blaCTX-M-15	blaNDM	blaOXA-48	Total samples day			Age of infants at sample collection	blaCTX-M-15	blaNDM	blaOXA-48	Total samples day
0	56	4	1	234			0	30	1	0	51		0	41	29	16	59			0	22	15	13	23
1	13	2	0	47			1	12	0	0	19		1	16	9	4	34			1	23	19	8	25
2	16	2	0	35			2	7	1	0	10		2	3	8	2	16			2	10	9	4	13
3	7	0	0	16			3	3	2	0	10		3	6	6	1	14			3	9	8	5	11
4	7	0	0	17			4	2	0	0	5		4	9	4	1	12			4	8	6	4	13
5	3	0	0	9			5	10	3	1	15		5	6	5	1	13			5	6	4	1	7
6	5	0	0	10			6	4	1	0	7		6	17	11	0	33			6	6	5	3	6
7	12	3	0	20			7	13	1	0	21		7	17	10	1	25			7	1	1	0	3
8	22	1	0	39			8	12	0	1	19		8	11	3	0	27			8	5	3	1	6
9	15	1	0	37			9	13	2	1	19		9	12	5	1	22			9	6	1	2	10
10	33	3	2	54			10	8	1	0	15		10	21	10	1	34			10	3	2	0	6
11	20	1	1	34			11	6	0	0	14		11	27	15	3	41			11	8	4	2	10
12	16	2	0	37			12	3	0	0	6		12	19	8	1	36			12	6	3	1	7
13	16	0	0	33			13	8	0	0	14		13	20	10	1	32			13	6	1	0	8
14	33	2	0	52			14	8	0	0	14		14	25	12	0	43			14	2	1	0	4

## Sheet: ExtendedFigure1c_1d
Source data for figure 1c and 1d - Number of samples positive for the β-lactamase genes in study, per continent (Asia and Africa) and type of delivery, distributed by infants' age at rectal sample collection. The total number of samples collected per day distributed by infants' age is also shown.
Africa							Africa							Asia							Asia
Vaginal delivery							C-section							Vaginal delivery							C-section
Age of infants at sample collection	blaCTX-M-15	blaNDM	blaOXA-48	Total samples day			Age of infants at sample collection	blaCTX-M-15	blaNDM	blaOXA-48	Total samples day			Age of infants at sample collection	blaCTX-M-15	blaNDM	blaOXA-48	Total samples day			Age of infants at sample collection	blaCTX-M-15	blaNDM	blaOXA-48	Total samples day
0	44	3	1	148			0	39	1	0	131			0	29	20	11	43			0	34	24	18	39
1	14	1	0	32			1	10	1	0	32			1	15	7	1	24			1	24	21	11	35
2	10	3	0	20			2	13	0	0	25			2	7	8	4	11			2	6	9	2	18
3	5	1	0	14			3	4	1	0	11			3	6	6	1	12			3	9	8	5	13
4	3	0	0	10			4	5	0	0	11			4	5	2	1	7			4	12	8	4	18
5	6	1	1	14			5	7	2	0	10			5	10	6	2	16			5	2	3	0	4
6	3	1	0	7			6	5	0	0	9			6	12	10	1	20			6	11	6	2	19
7	16	2	0	26			7	9	2	0	15			7	7	4	1	14			7	11	7	0	14
8	28	1	1	49			8	4	0	0	7			8	8	3	1	22			8	8	3	0	11
9	24	2	1	51			9	4	1	0	5			9	12	4	2	24			9	6	2	1	8
10	30	2	2	54			10	11	2	0	14			10	17	10	0	26			10	7	2	1	14
11	21	1	1	39			11	4	0	0	8			11	20	14	3	33			11	15	5	2	18
12	16	1	0	38			12	3	1	0	5			12	18	7	0	29			12	7	4	2	14
13	21	0	0	40			13	3	0	0	7			13	12	5	0	20			13	14	6	1	20
14	31	1	0	53			14	10	1	0	13			14	15	6	0	33			14	12	7	0	14
