# Supplementary material for: Antibiotic resistance genes in the gut microbiota of mothers and linked neonates with or without sepsis from low- and middle-income countries
Source: Nat Microbiol. 2022 Aug 4;7(9):1337–47. doi: 10.1038/s41564-022-01184-y (PMC9417982; doi:10.1038/s41564-022-01184-y)
Supplement: Source Data Extended Data Fig. 2 — Genus/species identification of bacterial isolates and respective overall numbers recovered from rectal samples (neonates and mothers) positive for the carbapenemase genes in study per site and according to BS status. Isolates were identified by MALDI-TOF MS, Enterosystem 18R (Liofilchem) or VITEK 2 Compact Automated System. a, Genus/species identification of bacterial isolates and respective numbers recovered from BRs positive for the carbapenemase genes in study per site and according to BS statuts. Isolates were identified by MALDI-TOF MS, Enterosystem 18R (Liofilchem) or VITEK 2 Compact Automated System. b, Genus/species identification of bacterial isolates and respective numbers recovered from MRs positive for the carbapenemase genes in study per site and according to BS status. Isolates were identified by MALDI-TOF MS, Enterosystem 18R (Liofilchem) or VITEK 2 Compact Automated System. [file 41564_2022_1184_MOESM12_ESM.xlsx]

## Sheet: Source Data - Extended Fig2
Source Data for Extended Figure 2 - Genus/species identification of bacterial isolates and respective overall numbers recovered from rectal samples (neonates and mothers) positive for the carbapenemase genes in study per site and according to biological sepsis (BS) statuts. Isolates were identified by MALDI-TOF MS, Enterosystem 18R (Liofilchem, Italy) or VITEK® 2 Compact Automated System (Bioméri…
Biological Sepsis (BS) status	Site	Bacterial species ID	Frequency	blaNDM Positive	blaKPC Positive	bla-OXA-48-like Positive	blaNDM & blaOXA-48-like Positive
BS	BC	Acinetobacter baumannii/A. baumannii complex	2	2		0	0
		Acinetobacter bereziniae	1	1		0	0
		Acinetobacter junii	1	1		0	0
		Acinetobacter nosocomialis	1	1		0	0
		Citrobacter freundii	2	2		0	0
		Enterobacter asburiae	1	1		0	0
		Enterobacter cloacae	9	9		0	0
		Escherichia coli	10	10		1	1
		Klebsiella pneumoniae	12	12		3	3
		Serratia marcescens	4	4		0	0
		Stenotrophomonas maltophilia	2	2		0	0
		Total BC	45	45	0	4	4
	BK	Enterobacter cloacae	1	1
		Escherichia coli	3	3
		Total BK	4	4	0	0	0
	IN	Acinetobacter baumannii/A. baumannii complex	3	3		0	0
		Citrobacter freundii	1	1		0	0
		Enterobacter cloacae	1	1		0	0
		Escherichia coli	15	15		1	1
		Klebsiella pneumoniae	4	4		1	1
		Shewanella putrefaciens	2	0		2	0
		Unidentified	1	1		0	0
		Total IN, n=27	27	25	0	4	2
	NK	Acinetobacter baumannii	1	1
		Total NK	1	1
	NN	Acinetobacter baumannii complex	1	1
		Enterobacter cloacae	1	1
		Escherichia coli	3	3
		Klebsiella pneumoniae	9	9
		Unidentified	2	2
		Total NN	16	16	0	0	0
	PC	Enterobacter cloacae	2	2
		Total PC	2	2
	PP	Acinetobacter nosocomialis	1	1		1	1
		Aeromonas caviae	2	1		1	0
		Citrobacter freundii	1	1		0	0
		Citrobacter koseri	1	0		1	0
		Citrobacter sedlakii	6	6		0	0
		Enterobacter asburiae	3	3		1	1
		Enterobacter cloacae	10	10		1	1
		Enterobacter kobei	5	5		0	0
		Enterobacter sp.	1	1		1	1
		Escherichia coli	21	20		5	4
		Klebsiella oxytoca	3	3		0	0
		Klebsiella pneumoniae	52	48		18	14
		Pseudomonas aeruginosa	5	4		2	1
		Pseudomonas mendocina	3	3		0	0
		Pseudomonas stutzeri	1	1		0	0
		Raoultella sp.	1	1		0	0
		Shewanella putrefaciens	2	2		1	1
		Stenotrophomonas maltophilia	2	2		0	0
		Unidentified	5	5		0	0
		Total PP	125	117	0	32	24
	RU	Escherichia coli	1	1
		Raoultella ornithinolytica	1	1
		Total RU	2	2
Total BS			222	212	0	40	30
No BS	BC	Acinetobacter baumannii/A. baumannii complex	4	4		0	0
		Acinetobacter baylyi	1	1		0	0
		Acinetobacter junii	1	1		0	0
		Acinetobacter nosocomialis	14	14		0	0
		Acinetobacter pittii	1	1		0	0
		Aeromonas caviae	1	1		0	0
		Citrobacter freundii	18	18		0	0
		Citrobacter sedlakii	1	1		0	0
		Enterobacter asburiae	3	3		0	0
		Enterobacter cloacae	58	58		0	0
		Enterobacter kobei	1	1		0	0
		Enterobacter sp.	1	1		0	0
		Escherichia coli	68	67		3	2
		Klebsiella aerogenes	2	2		0	0
		Klebsiella pneumoniae	49	49		4	4
		Klebsiella variicola	1	1		0	0
		Proteus mirabilis	3	3		0	0
		Pseudomonas aeruginosa	1	1		0	0
		Pseudomonas citronellolis	1	1		0	0
		Serratia marcescens	40	40		0	0
		Serratia sp.	1	1		0	0
		Serratia ureilytica	1	1		0	0
		Shewanella putrefaciens	1	0		1	0
		Stenotrophomonas maltophilia	3	3		0	0
		Unidentified	2	2		0	0
		Total BC	277	275	0	8	6
	BK	Acinetobacter pittii	3	3		1	1
		Enterobacter cloacae	17	15		2	0
		Escherichia coli	21	21		1	1
		Klebsiella oxytoca	1	1		0	0
		Klebsiella pneumoniae	3	2		1	0
		Pseudomonas aeruginosa	2	2		0	0
		Raoultella ornithinolytica	1	1		0	0
		Serratia marcescens	8	8		0	0
		Shewanella putrefaciens	2	2		0	0
		Unidentified	2	1		1	0
		Total BK	60	56	0	6	2
	ES	Acinetobacter baumannii/A. baumannii complex	3	3		0
		Escherichia coli	1	0		1
		Unidentified	2	1		1
		Total ES	6	4	0	2	0
	IN	Acinetobacter baumannii/A. baumannii complex	21	21		0
		Acinetobacter haemolyticus	1	1		0
		Acinetobacter lwoffii	17	17		0
		Acinetobacter sp.	4	4		0
		Aeromonas salmonicida	1	0		1
		Bordetella hinzii	1	1		0
		Brevundimonas sp.	4	4		0
		Enterobacter cloacae/E. cloacae complex	11	11		0
		Escherichia coli	50	48		8	6
		Klebsiella pneumoniae	18	18		3	3
		Moraxella sp.	1	1		0
		Pantoea sp.	1	1		0
		Pseudomonas aeruginosa	2	2		0
		Pseudomonas putida	6	6		0
		Pseudomonas sp.	1	1		0
		Pseudomonas stutzeri	4	4		0
		Sphingomonas paucimobilis	7	7		1	1
		Stenotrophomonas maltophilia	3	2		1
		Unidentified	34	31		3
		Total IN	187	180	0	17	10
	NK	Acinetobacter baumannii	7	7		0
		Acinetobacter junii	1	0		1
		Acinetobacter nosocomialis	2	2		0
		Citrobacter freundii	1	0		1
		Enterobacter cloacae	2	1		1
		Escherichia coli	7	2		5
		Klebsiella pneumoniae	1	0		1
		Pseudomonas aeruginosa	1	0		1
		Pseudomonas stutzeri	1	1		0
		Shewanella putrefaciens	3	0		3
		Unidentified	6	4		2
		Total NK	32	17	0	15	0
	NN	Acinetobacter baumannii	1	0		1
		Acinetobacter pittii	1	1		0
		Enterobacter cloacae	4	4		0
		Escherichia coli	2	2		0
		Klebsiella pneumoniae	9	9		0
		Unidentified	1	1		0
		Total NN	18	17	0	1	0
	NW	Escherichia coli	1	1
		Klebsiella pneumoniae	2	2
		Total NW	3	3	0	0	0
	PC	Aeromonas caviae	1	1		0
		Aeromonas eucrenophila	1	1		0
		Enterobacter cloacae	2	2		0
		Escherichia coli	1	0		1
		Klebsiella pneumoniae	2	2		0
		Providencia rettgeri	1	1		0
		Total PC	8	7	0	1	0
	PP	Achromobacter xylosoxidans	1	1		0	0
		Acinetobacter baumannii	3	2		1	0
		Acinetobacter bereziniae	1	1		0	0
		Acinetobacter johnsonnii	1	1		0	0
		Acinetobacter ursingii	1	1		0	0
		Aeromonas caviae	8	7		1	0
		Alcaligenes faecalis	1	1		0	0
		Citrobacter freundii	7	7		1	1
		Citrobacter koseri	1	1		0	0
		Citrobacter sedlakii	3	3		0	0
		Citrobacter sp.	1	1		0	0
		Delftia acidovorans	1	1		0	0
		Enterobacter asburiae	1	0		1	0
		Enterobacter cloacae	15	14		1	0
		Enterobacter kobei	3	3		1	1
		Enterobacter sp.	1	1		0	0
		Escherichia coli	61	41		28	8
		Klebsiella oxytoca	12	12		0	0
		Klebsiella pneumoniae	50	50		12	12
		Klebsiella sp.	1	1		0	0
		Kluyvera cryocrescens	3	3		1	1
		Leclercia adecarboxylata	2	2		0	0
		Providencia rettgeri	1	1		0	0
		Pseudomonas aeruginosa	7	6		2	1
		Pseudomonas mendocina	17	17		3	3
		Pseudomonas monteilii	1	1		0	0
		Pseudomonas oleovorans	1	1		0	0
		Pseudomonas plecoglossicida	1	1		0	0
		Pseudomonas putida	2	2		0	0
		Pseudomonas stutzeri	4	4		0	0
		Raoultella ornithinolytica	14	13		1	0
		Shewanella putrefaciens	4	3		2	1
		Stenotrophomonas maltophilia	2	2		0	0
		Unidentified	16	13		4	1
		Total PP	248	218	0	59	29
	RK	Acinetobacter baumannii	1	1
		Total RK	1	1	0	0	0
	RU	Acinetobacter baumannii/A. baumannii complex	2	2
		Total RU	2	2
	ZAT	Enterobacter asburiae	1	1
		Enterobacter cloacae	3	3
		Enterobacter ludwigii	3	3
		Unidentified	1	1
		Total ZAT	8	8	0	0	0
Overall total isolates No BS			850	788	0	109	47
Overall total isolates			1072	1000	0	149	77

## Sheet: Source Data - Extended Fig2a
Source Data for Extended Fig2a- Genus/species identification of bacterial isolates and respective numbers recovered from neonates rectal samples (BR) positive for the carbapenemase genes in study per site and according to biological sepsis (BS) statuts. Isolates were identified by MALDI-TOF MS, Enterosystem 18R (Liofilchem, Italy) or VITEK® 2 Compact Automated System (Biomérieux, France).
Biological Sepsis (BS) status	Site	Bacterial species identification	blaNDM Positive	blaKPC Positive	bla-OXA-48-like Positive	blaNDM & blaOXA-48-like Positive
BS	BC	Acinetobacter baumannii complex, n= 1	1		0	0
		Acinetobacter bereziniae, n= 1	1		0	0
		Acinetobacter nosocomialis, n= 1	1		0	0
		Citrobacter freundii, n= 1	1		0	0
		Enterobacter asburiae, n= 1	1		0	0
		Enterobacter cloacae, n= 5	5		0	0
		Escherichia coli, n= 9	9		1	1
		Klebsiella pneumoniae, n= 9	9		3	3
		Serratia marcescens, n= 3	3		0	0
		Stenotrophomonas maltophilia, n= 2	2		0	0
		Total BC, n= 33	33	0	4	4
	BK	Escherichia coli, n= 1	1
		Total BK, n= 1	1	0	0	0
	IN	Acinetobacter baumannii complex, n= 1	1		0	0
		Enterobacter cloacae, n= 1	1		0	0
		Escherichia coli, n= 8	8		0	0
		Klebsiella pneumoniae, n= 4	4		1	1
		Shewanella putrefaciens, n= 2	0		2	0
		Total IN, n= 16	14	0	3	1
	NN	Acinetobacter baumannii complex, n= 1	1
		Escherichia coli, n= 2	2
		Klebsiella pneumoniae, n= 7	7
		Unidentified, n= 2	2
		Total NN, n= 12	12	0	0	0
	PC	Enterobacter cloacae, n= 1	1
		Total PC, n= 1	1	0	0	0
	PP	Acinetobacter nosocomialis, n= 1	1		1	1
		Citrobacter freundii, n= 1	1		0	0
		Citrobacter koseri, n= 1	0		1	0
		Citrobacter sedlakii, n= 5	5		0	0
		Enterobacter asburiae, n= 2	2		1	1
		Enterobacter cloacae, n= 10	10		1	1
		Enterobacter kobei, n= 4	4		0	0
		Enterobacter sp., n= 1	1		1	1
		Escherichia coli, n= 18	18		4	4
		Klebsiella oxytoca, n= 3	3		0	0
		Klebsiella pneumoniae, n= 46	42		16	12
		Pseudomonas aeruginosa, n= 2	1		1	0
		Pseudomonas mendocina, n= 1	1		0	0
		Pseudomonas stutzeri, n= 1	1		0	0
		Raoultella sp., n= 1	1		0	0
		Shewanella putrefaciens, n= 2	2		1	1
		Unidentified, n= 4	4		0	0
		Total PP, n= 103	97	0	27	21
	Overall total BR isolates BS, n=166		158	0	34	26
No BS	BC	Acinetobacter baumannii/A. baumannii complex, n= 3	3		0	0
		Acinetobacter junii, n= 1	1		0	0
		Acinetobacter nosocomialis, n= 7	7		0	0
		Acinetobacter pittii, n= 1	1		0	0
		Aeromonas caviae, n= 1	1		0	0
		Citrobacter freundii, n= 15	15		0	0
		Citrobacter sedlakii, n= 1	1		0	0
		Enterobacter asburiae, n= 2	2		0	0
		Enterobacter cloacae, n= 44	44		0	0
		Enterobacter kobei, n= 1	1		0	0
		Escherichia coli, n= 48	48		2	2
		Klebsiella aerogenes, n= 2	2		0	0
		Klebsiella pneumoniae, n= 36	36		4	4
		Klebsiella variicola, n= 1	1		0	0
		Proteus mirabilis, n= 3	3		0	0
		Pseudomonas aeruginosa, n= 1	1		0	0
		Pseudomonas citronellolis, n= 1	1		0	0
		Serratia marcescens, n= 29	29		0	0
		Serratia sp., n= 1	1		0	0
		Serratia ureilytica, n= 1	1		0	0
		Stenotrophomonas maltophilia, n= 2	2		0	0
		Unidentified, n= 2	2		0	0
		Total BC, n= 203	203	0	6	6
	BK	Acinetobacter pittii, n= 1	1		1	1
		Enterobacter cloacae, n= 12	11		1	0
		Escherichia coli, n= 11	11		1	1
		Klebsiella pneumoniae, n= 2	2		0	0
		Pseudomonas aeruginosa, n= 2	2		0	0
		Serratia marcescens, n= 6	6		0	0
		Total BK, n= 34	33	0	3	2
	ES	Acinetobacter baumannii complex, n= 2	2
		Total ES, n= 2	2	0	0	0
	IN	Acinetobacter baumannii complex, n= 5	5		0	0
		Enterobacter cloacae/E. cloacae complex, n= 8	8		0	0
		Escherichia coli, n= 12	12		2	2
		Klebsiella pneumoniae, n= 10	10		1	1
		Pseudomonas sp., n= 1	1		0	0
		Sphingomonas paucimobilis, n= 2	2		0	0
		Total IN, n= 38	38	0	3	3
	NN	Acinetobacter baumannii, n= 1	0		1
		Acinetobacter pittii, n= 1	1		0
		Enterobacter cloacae, n= 4	4		0
		Escherichia coli, n= 2	2		0
		Klebsiella pneumoniae, n= 9	9		0
		Total NN, n= 17	16	0	1	0
	NW	Klebsiella pneumoniae, n= 2	2
		Total NW, n= 2	2	0	0	0
	PC	Enterobacter cloacae, n= 2	2
		Klebsiella pneumoniae, n= 1	1
		Total PC, n= 3	3	0	0	0
	PP	Aeromonas caviae, n= 1	0		1	0
		Citrobacter freundii, n= 1	1		0	0
		Citrobacter sedlakii, n= 2	2		0	0
		Citrobacter sp., n= 1	1		0	0
		Enterobacter cloacae, n= 5	5		0	0
		Enterobacter kobei, n= 3	3		1	1
		Enterobacter sp., n= 1	1		0	0
		Escherichia coli, n= 21	19		9	7
		Klebsiella oxytoca, n= 9	9		0	0
		Klebsiella pneumoniae, n= 35	35		8	8
		Pseudomonas aeruginosa, n= 1	1		0	0
		Pseudomonas mendocina, n= 4	4		1	1
		Raoultella ornithinolytica, n= 3	3		0	0
		Shewanella putrefaciens, n= 2	2		0	0
		Unidentified, n= 1	1		0	0
		Total PP, n= 90	87	0	20	17
	RU	Acinetobacter baumannii complex, n= 1	1
		Total RU, n= 1	1	0	0	0
	Overall total BR isolates No BS, n=390		385		33	28
Overall total BR isolates, n=556			543	0	67	54

## Sheet: Source Data - Extended Fig2b
Source Data for Extended Fig2b - Genus/species identification of bacterial isolates and respective numbers recovered from mother rectal samples (MR) positive for the carbapenemase genes in study per site and according to biological sepsis (BS) statuts. Isolates were identified by MALDI-TOF MS, Enterosystem 18R (Liofilchem, Italy) or VITEK® 2 Compact Automated System (Biomérieux, France).
Biological Sepsis (BS) status	Site	Bacterial species identification	blaNDM Positive	blaKPC Positive	bla-OXA-48-like Positive	blaNDM & blaOXA-48-like Positive
BS	BC	Acinetobacter baumannii, n=1	1
		Acinetobacter junii, n=1	1
		Citrobacter freundii, n=1	1
		Enterobacter cloacae, n=4	4
		Escherichia coli, n=1	1
		Klebsiella pneumoniae, n=3	3
		Serratia marcescens, n=1	1
		Total BC, n=12	12	0	0	0
	BK	Enterobacter cloacae, n=1	1
		Escherichia coli, n=2	2
		Total BK, n=3	3	0	0	0
	IN	Acinetobacter baumannii/A. baumannii complex, n=2	2		0	0
		Citrobacter freundii, n=1	1		0	0
		Escherichia coli, n=7	7		1	1
		Unidentified, n=1	1		0	0
		Total IN, n=11	11	0	1	1
	NK	Acinetobacter baumannii, n=1	1
		Total NK, n=1	1	0	0	0
	NN	Enterobacter cloacae, n=1	1
		Escherichia coli, n=1	1
		Klebsiella pneumoniae, n=2	2
		Total NN, n=4	4	0	0	0
	PC	Enterobacter cloacae, n=1	1
		Total PC, n=1	1	0	0	0
	PP	Aeromonas caviae, n=2	1		1	0
		Citrobacter sedlakii, n=1	1		0	0
		Enterobacter asburiae, n=1	1		0	0
		Enterobacter cloacae, n=1	1		0	0
		Enterobacter kobei, n=1	1		0	0
		Escherichia coli, n=2	1		1	0
		Klebsiella pneumoniae, n=6	6		2	2
		Pseudomonas aeruginosa, n=3	3		1	1
		Pseudomonas mendocina, n=2	2		0	0
		Stenotrophomonas maltophilia, n=2	2		0	0
		Unidentified, n=1	1		0	0
		Total PP, n=22	20	0	5	0
	RU	Escherichia coli, n=1	1
		Raoultella ornithinolytica, n=1	1
		Total RU, n=2	2	0	0	0
	Overall total MR isolates BS, n= 56		53	0	6	1
No BS	BC	Acinetobacter baumannii, n=1	1		0
		Acinetobacter baylyi, n=1	1		0
		Acinetobacter nosocomialis, n=7	7		0
		Citrobacter freundii, n=3	3		0
		Enterobacter asburiae, n=1	1		0
		Enterobacter cloacae, n=14	14		0
		Enterobacter sp., n=1	1		0
		Escherichia coli, n=20	19		1
		Klebsiella pneumoniae, n=13	13		0
		Serratia marcescens, n=11	11		0
		Shewanella putrefaciens, n=1	0		1
		Stenotrophomonas maltophilia, n=1	1		0
		Total BC, n=74	72	0	2	0
	BK	Acinetobacter pittii, n=2	2		0
		Enterobacter cloacae, n=5	4		1
		Escherichia coli, n=10	10		0
		Klebsiella oxytoca, n=1	1		0
		Klebsiella pneumoniae, n=1	0		1
		Raoultella ornithinolytica, n=1	1		0
		Serratia marcescens, n=2	2		0
		Shewanella putrefaciens, n=2	2		0
		Unidentified, n=2	1		1
		Total BK, n=26	23	0	3	0
	ES	Acinetobacter baumannii, n=1	1		0
		Escherichia coli, n=1	0		1
		Unidentified, n=2	1		1
		Total ES, n=4	2	0	2	0
	IN	Acinetobacter baumannii/A. baumannii complex, n=16	16		0	0
		Acinetobacter haemolyticus, n=1	1		0	0
		Acinetobacter lwoffii, n=17	17		0	0
		Acinetobacter sp., n=4	4		0	0
		Aeromonas salmonicida, n=1	0		1	0
		Bordetella hinzii, n=1	1		0	0
		Brevundimonas sp., n=4	4		0	0
		Enterobacter cloacae complex, n=3	3		0	0
		Escherichia coli, n=38	36		6	5
		Klebsiella pneumoniae, n=8	8		2	2
		Moraxella sp., n=1	1		0	0
		Pantoea sp., n=1	1		0	0
		Pseudomonas aeruginosa, n=2	2		0	0
		Pseudomonas putida, n=6	6		0	0
		Pseudomonas stutzeri, n=4	4		0	0
		Sphingomonas paucimobilis, n=5	5		1	1
		Stenotrophomonas maltophilia, n=3	2		1	0
		Unidentified, n=34	31		3	0
		Total IN, n=149	142	0	14	8
	NK	Acinetobacter baumannii, n=7	7		0
		Acinetobacter junii, n=1	0		1
		Acinetobacter nosocomialis, n=2	2		0
		Citrobacter freundii, n=1	0		1
		Enterobacter cloacae, n=2	1		1
		Escherichia coli, n=7	2		5
		Klebsiella pneumoniae, n=1	0		1
		Pseudomonas aeruginosa, n=1	0		1
		Pseudomonas stutzeri, n=1	1		0
		Shewanella putrefaciens, n=3	0		3
		Unidentified, n=6	4		2
		Total NK, n=32	17	0	15	0
	NN	Unidentified, n=1	1
		Total NN, n=1	1	0	0	0
	NW	Escherichia coli, n=1	1
		Total NW, n=1	1	0	0	0
	PC	Aeromonas caviae, n=1	1		0
		Aeromonas eucrenophila, n=1	1		0
		Escherichia coli, n=1	0		1
		Klebsiella pneumoniae, n=1	1		0
		Providencia rettgeri, n=1	1		0
		Total PC, n=5	4	0	1	0
	PP	Achromobacter xylosoxidans, n=1	1		0	0
		Acinetobacter baumannii, n=3	2		1	0
		Acinetobacter bereziniae, n=1	1		0	0
		Acinetobacter johnsonnii, n=1	1		0	0
		Acinetobacter ursingii, n=1	1		0	0
		Aeromonas caviae, n=7	7		0	0
		Alcaligenes faecalis, n=1	1		0	0
		Citrobacter freundii, n=6	6		1	1
		Citrobacter koseri, n=1	1		0	0
		Citrobacter sedlakii, n=1	1		0	0
		Delftia acidovorans, n=1	1		0	0
		Enterobacter asburiae, n=1	0		1	0
		Enterobacter cloacae, n=10	9		1	0
		Escherichia coli, n=40	22		19	1
		Klebsiella oxytoca, n=3	3		0	0
		Klebsiella pneumoniae, n=15	15		4	4
		Klebsiella sp., n=1	1		0	0
		Kluyvera cryocrescens, n=3	3		1	1
		Leclercia adecarboxylata, n=2	2		0	0
		Providencia rettgeri, n=1	1		0	0
		Pseudomonas aeruginosa, n=6	5		2	1
		Pseudomonas mendocina, n=13	13		2	2
		Pseudomonas monteilii, n=1	1		0	0
		Pseudomonas oleovorans, n=1	1		0	0
		Pseudomonas plecoglossicida, n=1	1		0	0
		Pseudomonas putida, n=2	2		0	0
		Pseudomonas stutzeri, n=4	4		0	0
		Raoultella ornithinolytica, n=11	10		1	0
		Shewanella putrefaciens, n=2	1		2	1
		Stenotrophomonas maltophilia, n=2	2		0	0
		Unidentified, n=15	12		4	1
		Total PP, n=158	131	0	39	12
	RK	Acinetobacter baumannii, n=1	1
		Tota RK, n=1	1	0	0	0
	RU	Acinetobacter baumannii, n=1	1
		Total RU, n=1	1	0	0	0
	ZAT	Enterobacter asburiae, n=1	1
		Enterobacter cloacae, n=3	3
		Enterobacter ludwigii, n=3	3
		Unidentified, n=1	1
		Total ZAT, n=8	8	0	0	0
	Overall total MR isolates No BS, n= 460		403	0	76	20
Overall total MR isolates, n= 516			456	0	82	21
