# Supplementary material for: Antibiotic resistance genes in the gut microbiota of mothers and linked neonates with or without sepsis from low- and middle-income countries
Source: Nat Microbiol. 2022 Aug 4;7(9):1337–47. doi: 10.1038/s41564-022-01184-y (PMC9417982; doi:10.1038/s41564-022-01184-y)
Supplement: Source Data Extended Data Fig. 3 — a, Number of antibiotic-resistant isolates collected from BRs per species. b, Number of antibiotic-resistant isolates collected from MRs per species. c, Number of antibiotic-resistant isolates collected from BRs per site. d, Number of antibiotic-resistant isolates collected from MRs per site. [file 41564_2022_1184_MOESM13_ESM.xlsx]

## Sheet: ExtendedFigure3a
Source data for extended data figure 3a - Number of antibiotic resistant isolates collected from BR per species
Bacterial species/Antibiotic	AML	AMC	TZP	CTX	CAZ	FEP	IPM	MEM	ETP	ATM	GEN	AMK	LVX	CIP	TGC	SxT	F	FOS	Number of isolates per species
Klebsiella pneumoniae	100	99	99	100	100	100	98	57	100	79	84	93	52	83	6	68	40	70	100
Escherichia coli	63	63	63	63	63	63	61	35	59	57	59	56	44	44	1	39	5	13	63
Enterobacter cloacae/E. cloacae cplx	46	46	45	46	45	46	46	20	45	35	33	35	20	36	2	30	29	15	46
Serratia marcescens	21	21	21	21	21	21	21	4	21	3	20	20	4	5	1	11	20	1	21
Acinetobacter baumannii/A. baumannii cplx	8	8	8	8	8	8	8	8	8	7	8	7	8	7	1	7	7	6	8
Klebsiella oxytoca	9	9	9	9	9	9	9	0	9	5	7	8	0	6	0	7	1	4	9
Citrobacter freundii	8	8	8	8	8	8	8	3	8	7	7	8	5	7	1	5	1	2	8
Enterobacter kobei	7	7	7	7	7	7	7	1	7	2	7	7	0	1	0	6	0	3	7
Citrobacter sedlakii	4	4	4	4	4	4	4	1	4	4	4	4	1	3	0	4	0	0	4
Pseudomonas mendocina	4	4	3	3	3	3	3	3	3	1	2	1	3	4	0	3	4	3	4
Shewanella putrefaciens	4	3	2	3	3	2	3	1	3	2	2	2	3	4	0	4	0	3	4
Stenotrophomonas maltophilia	4	4	3	3	0	1	4	4	4	3	3	3	0	3	0	0	4	1	4
Acinetobacter nosocomialis	3	2	2	3	3	3	3	2	3	1	3	3	0	2	0	3	2	3	3
Raoultella ornithinolytica	3	3	3	3	3	2	3	0	3	1	1	1	1	1	0	3	0	2	3
Acinetobacter pittii	2	2	0	2	0	1	0	0	2	1	1	0	1	1	0	0	2	2	2
Enterobacter asburiae	2	2	2	2	2	2	2	1	2	1	2	2	0	1	0	2	0	0	2
Pseudomonas aeruginosa	2	2	0	2	0	0	0	0	2	0	1	0	0	1	1	2	2	0	2
Acinetobacter bereziniae	1	1	1	1	1	1	1	1	0	1	1	1	0	1	0	1	0	0	1
Aeromonas caviae	1	1	1	1	1	1	1	0	1	1	0	0	0	1	0	1	0	0	1
Citrobacter sp.	1	1	1	1	1	1	1	0	1	1	1	1	0	0	0	1	0	0	1
Enterobacter sp.	1	1	1	1	1	1	1	1	1	1	1	1	0	1	0	1	0	0	1
Pseudomonas sp.	1	1	1	1	1	1	1	1	1	1	1	0	1	1	1	1	1	0	1
Pseudomonas stutzeri	1	1	0	1	0	0	1	0	1	0	1	0	0	0	0	0	1	0	1
Raoultella sp.	1	1	1	1	1	0	0	0	0	0	1	1	0	1	0	1	0	1	1
Sphingomonas paucimobilis	1	1	1	1	1	1	1	1	1	1	0	0	1	1	0	1	1	1	1
Total of resistant isolates	298	295	286	295	286	286	287	144	289	215	250	254	144	215	14	201	120	130
Number of isolates tested	298	298	298	298	298	298	298	298	298	298	298	298	298	298	298	298	298	298

## Sheet: ExtendedFigure3b
Source data for extended data figure 3b - Number of antibiotic resistant isolates collected from MR per species
Bacterial species/Antibiotic	AML	AMC	TZP	CTX	CAZ	FEP	IPM	MEM	ETP	ATM	GEN	AMK	LVX	CIP	TGC	SxT	F	FOS	Number of isolates per species
Escherichia coli	72	72	70	63	62	62	69	46	65	54	40	34	55	56	2	66	14	29	75
Klebsiella pneumoniae	30	29	24	28	27	29	26	19	26	25	25	20	12	23	3	27	16	24	30
Enterobacter cloacae/E. cloacae cplx	25	24	24	24	24	24	25	18	24	23	22	15	8	22	0	20	21	13	25
Acinetobacter baumannii/A. baumannii cplx	22	22	20	22	22	21	20	20	22	21	19	17	18	18	2	17	21	20	22
Acinetobacter lwoffii	12	6	11	13	13	13	13	12	13	5	10	8	13	13	1	13	9	10	13
Serratia marcescens	13	13	13	13	13	13	13	8	13	1	13	13	1	1	1	2	12	6	13
Raoultella ornithinolytica	12	10	10	10	10	10	10	0	10	2	3	3	2	4	1	9	1	11	12
Pseudomonas mendocina	10	10	10	10	10	10	9	9	9	1	3	3	10	10	0	10	10	10	10
Stenotrophomonas maltophilia	10	9	8	10	8	8	10	10	10	9	8	7	9	10	2	8	8	7	10
Acinetobacter nosocomialis	9	4	8	9	8	8	8	8	9	4	8	8	2	3	1	8	8	9	9
Pseudomonas aeruginosa	7	7	3	7	3	2	3	1	3	1	1	1	2	3	6	7	7	6	7
Citrobacter freundii	6	6	6	6	6	6	6	2	6	5	6	5	3	4	1	5	0	1	6
Pseudomonas putida	5	4	5	4	5	5	5	5	5	4	5	2	4	5	3	5	4	4	5
Pseudomonas stutzeri	4	3	3	4	4	4	4	4	5	1	4	3	3	4	1	3	5	2	5
Acinetobacter sp.	4	3	3	4	4	4	4	4	4	0	2	2	3	3	0	3	2	2	4
Pseudomonas plecoglossicida	4	4	3	4	3	4	4	3	4	3	2	2	4	4	0	4	4	4	4
Sphingomonas paucimobilis	3	2	2	4	4	4	4	4	4	3	4	1	3	4	0	2	1	2	4
Aeromonas caviae	3	2	2	1	1	1	3	0	2	0	2	1	3	3	1	3	0	0	3
Brevundimonas sp.	3	2	3	3	3	3	3	3	3	3	2	2	3	3	0	3	3	0	3
Klebsiella oxytoca	3	3	3	3	3	3	3	0	3	0	3	0	0	3	0	3	0	2	3
Shewanella putrefaciens	1	3	1	0	0	0	1	0	3	0	1	0	0	1	0	2	0	3	3
Acinetobacter haemolyticus	1	1	1	1	1	1	1	1	1	0	1	1	1	1	0	1	1	1	1
Acinetobacter junii	1	1	0	1	0	0	0	0	2	0	0	0	0	0	0	0	2	2	2
Enterobacter ludwigii	2	2	0	0	0	0	1	0	0	0	0	0	0	0	0	0	0	2	2
Providencia rettgeri	2	2	2	1	1	1	2	1	1	0	1	1	1	1	0	2	1	1	2
Acinetobacter baylyi	1	0	1	1	1	1	1	1	1	0	1	1	0	0	0	0	1	1	1
Acinetobacter pittii	1	1	1	1	1	1	1	1	1	1	1	1	0	0	0	1	1	1	1
Aeromonas salmonicida	1	1	0	1	1	1	1	1	1	1	0	0	0	0	0	1	1	1	1
Alcaligenes faecalis	1	1	1	1	1	1	1	1	1	1	1	1	1	1	0	1	1	1	1
Bordetella hinzii	1	1	1	1	1	1	1	1	1	1	1	0	1	1	0	1	1	0	1
Enterobacter sp.	1	1	0	0	0	0	1	0	0	0	0	0	0	1	0	0	0	0	1
Moraxella sp.	1	1	1	1	1	1	1	1	1	1	1	1	1	1	0	0	1	0	1
Pantoea sp.	1	1	1	1	1	1	1	1	1	1	1	1	1	1	0	0	1	1	1
Total of resistant isolates	272	251	241	252	242	243	255	185	254	171	191	154	164	204	25	227	157	176
Number of isolates tested	281	281	281	281	281	281	281	281	280	281	281	281	281	281	281	281	281	281

## Sheet: ExtendedFigure3c
Source data for extended data figure 3c - Number of antibiotic resistant isolates collected from BR per site
Site/Antibiotic	AML	AMC	TZP	CTX	CAZ	FEP	IPM	MEM	ETP	ATM	GEN	AMK	LVX	CIP	TGC	SxT	F	FOS	Number of isolates per site
BC	114	112	110	113	109	111	109	46	110	82	99	102	46	72	7	62	56	29	114
IN	37	37	37	37	37	37	37	37	37	37	32	33	37	37	4	32	14	27	37
PP	129	128	122	127	123	121	124	50	125	82	103	108	55	96	2	92	40	63	129
NN	16	16	15	16	15	15	15	9	15	12	14	11	5	8	1	13	9	9	16
NW	1	1	1	1	1	1	1	1	1	1	1	0	0	1	0	1	0	1	1
RU	1	1	1	1	1	1	1	1	1	1	1	0	1	1	0	1	1	1	1
Total of resistant isolates	298	295	286	295	286	286	287	144	289	215	250	254	144	215	13	201	120	130
Number of isolates tested	298	298	298	298	298	298	298	298	298	298	298	298	298	298	298	298	298	298

## Sheet: ExtendedFigure3d
Source data for extended data figure 3d - Number of antibiotic resistant isolates collected from MR per site
Site/Antibiotic	AML	AMC	TZP	CTX	CAZ	FEP	IPM	MEM	ETP	ATM	GEN	AMK	LVX	CIP	TGC	SxT	F	FOS	Number of isolates per site
BC	66	58	59	65	62	64	62	46	61	41	52	53	20	38	1	43	41	35	68
BK	7	7	7	7	7	7	7	3	7	5	7	7	1	3	0	7	3	3	9
IN	92	82	85	94	93	93	92	91	94	74	77	63	86	89	12	81	62	64	94
PP	80	75	69	68	63	64	72	28	66	34	38	24	43	56	8	74	38	51	79
NK	13	15	11	11	10	10	12	9	16	10	11	6	9	12	1	13	8	13	16
NN	6	6	4	3	2	2	5	1	4	1	1	0	1	2	1	4	1	2	6
NW	4	4	4	4	4	4	4	4	4	4	4	0	3	4	0	4	4	4	4
RU	3	2	2	1	1	1	1	1	2	1	1	1	0	0	0	3	1	2	3
ZAT	2	2	0	0	0	0	1	0	0	0	0	0	0	0	0	0	0	2	2
Total of resistant isolates	273	251	241	253	242	245	256	183	254	170	191	154	163	204	23	229	158	176
Number of isolates tested	281	281	281	281	281	281	281	281	280	281	281	281	281	281	281	281	281	281
