# Supplementary material for: Antibiotic resistance genes in the gut microbiota of mothers and linked neonates with or without sepsis from low- and middle-income countries
Source: Nat Microbiol. 2022 Aug 4;7(9):1337–47. doi: 10.1038/s41564-022-01184-y (PMC9417982; doi:10.1038/s41564-022-01184-y)
Supplement: Source Data Extended Data Fig. 4 — Pairwise SNP distances for ST405 E. coli. [file 41564_2022_1184_MOESM14_ESM.xlsx]

## Sheet: Sheet1
Source Data for Extended Data Figure 4 - Pairwise SNP distances for ST405 E. coli
	BARN-BCBR1012-2	BARN-BCBR1278-1	BARN-BCBR1286-3	BARN-BCBR1331-2	BARN-BCBR1421-3	BARN-BCBR1481-2	BARN-BCMR1468-1	BARN-BCMR366-2	BARN-BCMR384-3	BARN-BCMR580-2	BARN-BKBR1130-3	BARN-BKBR1140-5	BARN-BKBR1141-3	BARN-BKBR1145-2	BARN-BKBR1146-4	BARN-BKMR1111-2	BARN-BKMR1116-2	BARN-BKMR1121-2	BARN-BKMR1126-1	BARN-BKMR1133-2	BARN-BKMR1134-2	BARN-BKMR1140-1	BARN-PPBR1826-1	Reference
BARN-BCBR1012-2	0	377	356	257	415	351	412	240	250	93	232	233	232	221	234	231	233	228	235	232	230	233	302	417
BARN-BCBR1278-1	377	0	71	419	252	69	250	391	412	406	396	399	401	379	402	386	393	389	397	392	383	403	372	261
BARN-BCBR1286-3	356	71	0	395	226	2	225	367	386	382	371	376	376	359	377	357	367	363	371	368	357	377	342	235
BARN-BCBR1331-2	257	419	395	0	457	389	446	32	33	270	124	127	127	118	130	117	123	122	129	123	119	131	328	473
BARN-BCBR1421-3	415	252	226	457	0	219	148	424	452	443	432	438	439	410	445	409	425	413	432	423	411	440	402	4
BARN-BCBR1481-2	351	69	2	389	219	0	220	361	381	376	366	371	371	355	373	352	363	358	367	364	353	372	336	228
BARN-BCMR1468-1	412	250	225	446	148	220	0	420	444	433	418	419	422	402	422	404	414	406	416	411	398	423	405	161
BARN-BCMR366-2	240	391	367	32	424	361	420	0	3	249	112	113	116	109	116	107	110	112	116	111	107	118	309	437
BARN-BCMR384-3	250	412	386	33	452	381	444	3	0	262	117	118	121	113	121	107	115	114	120	115	109	123	321	471
BARN-BCMR580-2	93	406	382	270	443	376	433	249	262	0	241	239	243	233	246	239	238	235	242	236	232	246	318	454
BARN-BKBR1130-3	232	396	371	124	432	366	418	112	117	241	0	1	1	3	1	2	1	1	3	2	1	2	298	446
BARN-BKBR1140-5	233	399	376	127	438	371	419	113	118	239	1	0	0	2	0	2	2	1	3	3	1	0	302	450
BARN-BKBR1141-3	232	401	376	127	439	371	422	116	121	243	1	0	0	2	0	2	2	0	3	2	1	1	300	454
BARN-BKBR1145-2	221	379	359	118	410	355	402	109	113	233	3	2	2	0	2	4	3	2	5	4	2	3	293	419
BARN-BKBR1146-4	234	402	377	130	445	373	422	116	121	246	1	0	0	2	0	2	2	1	3	2	1	1	307	460
BARN-BKMR1111-2	231	386	357	117	409	352	404	107	107	239	2	2	2	4	2	0	2	1	5	3	1	3	286	418
BARN-BKMR1116-2	233	393	367	123	425	363	414	110	115	238	1	2	2	3	2	2	0	0	5	3	1	2	297	433
BARN-BKMR1121-2	228	389	363	122	413	358	406	112	114	235	1	1	0	2	1	1	0	0	2	1	1	1	292	420
BARN-BKMR1126-1	235	397	371	129	432	367	416	116	120	242	3	3	3	5	3	5	5	2	0	6	4	3	304	439
BARN-BKMR1133-2	232	392	368	123	423	364	411	111	115	236	2	3	2	4	2	3	3	1	6	0	1	3	296	431
BARN-BKMR1134-2	230	383	357	119	411	353	398	107	109	232	1	1	1	2	1	1	1	1	4	1	0	2	292	413
BARN-BKMR1140-1	233	403	377	131	440	372	423	118	123	246	2	0	1	3	1	3	2	1	3	3	2	0	306	454
BARN-PPBR1826-1	302	372	342	328	402	336	405	309	321	318	298	302	300	293	307	286	297	292	304	296	292	306	0	425
Reference	417	261	235	473	4	228	161	437	471	454	446	450	454	419	460	418	433	420	439	431	413	454	425	0
