# Supplementary material for: Antibiotic resistance genes in the gut microbiota of mothers and linked neonates with or without sepsis from low- and middle-income countries
Source: Nat Microbiol. 2022 Aug 4;7(9):1337–47. doi: 10.1038/s41564-022-01184-y (PMC9417982; doi:10.1038/s41564-022-01184-y)
Supplement: Source Data Extended Data Fig. 5 — Pairwise SNP distances for K. pneumoniae. a, ST11. b, ST15. [file 41564_2022_1184_MOESM15_ESM.xlsx]

## Sheet: Sheet1
Source Data for Extended Data Figure 5ab - Pairwise SNP distances for K. pneumoniae. a) ST11 and b) ST15
a) ST11	BARN-BCBR1301	BARN-BCBR1491-1	BARN-BCBR1493-1	BARN-PPBR1045-2	BARN-PPBR1050-3	BARN-PPBR1081-1	GCF_001462965.1	GCF_006351115.1	GCF_900607955.1	PPBR254-2	PPBR300-1	PPBR326-1	PPBR824-4	PPMR1096-1	Reference
BARN-BCBR1301	0	148	148	149	141	162	1388	1322	1366	165	122	165	143	164	170
BARN-BCBR1491-1	148	0	1	120	116	128	1602	1623	1401	129	94	129	116	126	136
BARN-BCBR1493-1	148	1	0	116	112	123	1598	1619	1404	125	90	125	112	122	130
BARN-PPBR1045-2	149	120	116	0	0	7	1486	1514	1294	7	3	7	7	7	10
BARN-PPBR1050-3	141	116	112	0	0	7	1414	1428	1242	7	3	7	7	6	11
BARN-PPBR1081-1	162	128	123	7	7	0	1617	1646	1404	2	4	2	3	2	7
GCF_001462965.1	1388	1602	1598	1486	1414	1617	0	2877	2541	1627	1272	1629	1504	1619	1631
GCF_006351115.1	1322	1623	1619	1514	1428	1646	2877	0	2434	1661	1320	1660	1532	1641	1664
GCF_900607955.1	1366	1401	1404	1294	1242	1404	2541	2434	0	1413	1108	1418	1301	1406	1420
PPBR254-2	165	129	125	7	7	2	1627	1661	1413	0	4	0	1	2	3
PPBR300-1	122	94	90	3	3	4	1272	1320	1108	4	0	4	5	4	8
PPBR326-1	165	129	125	7	7	2	1629	1660	1418	0	4	0	1	2	5
PPBR824-4	143	116	112	7	7	3	1504	1532	1301	1	5	1	0	3	3
PPMR1096-1	164	126	122	7	6	2	1619	1641	1406	2	4	2	3	0	7
Reference	170	136	130	10	11	7	1631	1664	1420	3	8	5	3	7	0
b) ST15	1.59691e+06	1.59692e+06	1.59694e+06	1.59715e+06	1.59717e+06	1.59718e+06	1.5972e+06	1.59723e+06	2.89742e+06	3.05439e+06	3.1152e+06	BARN-PPBR1597-5	BARN-PPBR1626	BARN-PPBR1651-4	BARN-PPBR1713-2	BARN-PPBR1729-1	BARN-PPBR2383-1	BARN-PPBR3090-2	BARN-PPBR5730-1	BARN-PPBR6266-2	BARN-PPMR2400-3	BARN-PPMR7687-1	ERR972020	GCF_900511485	PPBR1424-3	PPBR2126-2	PPBR2256	PPBR3137-2	PPBR3139-2	PPBR3540-1	PPBR3775-2	PPBR502-2	PPBR5525-1	PPBR737-1	PPMR1894-2	PPMR5119-1	PPMR710-2	Reference	SRR1508825	SRR1508832
1.59691e+06	0	2674	2609	2614	2643	2609	2660	2719	2603	2552	2569	1364	1516	1490	1532	1473	1557	1522	1553	1556	1543	1495	2734	2819	1321	1407	1481	1554	1279	1548	1553	1550	1556	1532	1546	1549	1550	1562	2798	2790
1.59692e+06	2674	0	2640	2665	2699	2674	2712	2765	2671	2643	2637	1404	1573	1560	1599	1523	1619	1591	1617	1625	1610	1556	2833	2867	1384	1438	1558	1622	1321	1618	1621	1617	1625	1603	1615	1614	1616	1626	2839	2868
1.59694e+06	2609	2640	0	2596	2636	2599	2640	2702	2619	2603	2585	1352	1483	1467	1522	1450	1540	1514	1540	1545	1525	1490	2766	2819	1280	1382	1472	1544	1274	1539	1541	1539	1541	1521	1536	1537	1537	1549	2805	2790
1.59715e+06	2614	2665	2596	0	2632	2616	2679	2729	2604	2587	2581	1355	1493	1484	1536	1467	1552	1529	1552	1558	1544	1510	2758	2815	1301	1386	1483	1555	1262	1553	1555	1544	1555	1541	1547	1551	1552	1562	2813	2801
1.59717e+06	2643	2699	2636	2632	0	2644	2691	2741	2623	2609	2560	1377	1533	1512	1567	1497	1586	1551	1576	1589	1566	1529	2795	2820	1331	1423	1518	1584	1297	1582	1584	1577	1585	1561	1577	1582	1577	1593	2826	2828
1.59718e+06	2609	2674	2599	2616	2644	0	2690	2720	2608	2598	2585	1334	1502	1483	1523	1465	1548	1522	1543	1547	1536	1503	2797	2805	1309	1385	1491	1550	1270	1550	1551	1544	1554	1534	1542	1551	1544	1557	2783	2805
1.5972e+06	2660	2712	2640	2679	2691	2690	0	2778	2651	2657	2607	1427	1569	1542	1598	1522	1619	1582	1615	1625	1604	1563	2813	2885	1368	1453	1552	1621	1323	1616	1618	1607	1621	1597	1609	1610	1614	1626	2853	2848
1.59723e+06	2719	2765	2702	2729	2741	2720	2778	0	2709	2693	2694	1457	1590	1592	1630	1565	1654	1627	1650	1658	1639	1608	2899	2893	1389	1478	1588	1656	1350	1652	1652	1650	1654	1627	1647	1643	1649	1662	2903	2884
2.89742e+06	2603	2671	2619	2604	2623	2608	2651	2709	0	2587	2512	1295	1450	1442	1483	1427	1494	1485	1497	1498	1484	1456	2612	2705	1283	1319	1441	1497	1210	1489	1493	1491	1496	1476	1486	1486	1486	1495	2697	2661
3.05439e+06	2552	2643	2603	2587	2609	2598	2657	2693	2587	0	2584	1320	1471	1458	1505	1422	1515	1496	1522	1524	1511	1472	2667	2660	1288	1362	1479	1521	1234	1521	1519	1517	1524	1496	1515	1511	1512	1526	2634	2652
3.1152e+06	2569	2637	2585	2581	2560	2585	2607	2694	2512	2584	0	1299	1445	1420	1476	1403	1489	1461	1491	1497	1484	1454	2609	2655	1270	1337	1453	1495	1243	1492	1491	1491	1496	1478	1485	1485	1487	1501	2654	2665
BARN-PPBR1597-5	1364	1404	1352	1355	1377	1334	1427	1457	1295	1320	1299	0	0	2	3	2	4	4	6	7	2	8	1396	1489	5	2	2	4	4	6	1	4	7	2	7	3	1	5	1412	1409
BARN-PPBR1626	1516	1573	1483	1493	1533	1502	1569	1590	1450	1471	1445	0	0	2	3	2	6	7	8	10	2	10	1545	1619	5	3	3	6	5	6	1	6	9	2	7	5	1	7	1556	1548
BARN-PPBR1651-4	1490	1560	1467	1484	1512	1483	1542	1592	1442	1458	1420	2	2	0	3	2	6	7	8	10	2	10	1515	1608	5	2	3	6	5	8	1	6	9	2	8	5	1	8	1553	1539
BARN-PPBR1713-2	1532	1599	1522	1536	1567	1523	1598	1630	1483	1505	1476	3	3	3	0	3	7	8	9	11	3	11	1567	1661	6	4	4	7	6	7	2	7	10	3	9	6	2	7	1592	1575
BARN-PPBR1729-1	1473	1523	1450	1467	1497	1465	1522	1565	1427	1422	1403	2	2	2	3	0	6	7	8	10	2	10	1490	1589	5	3	3	6	5	6	1	6	9	2	8	5	1	8	1528	1506
BARN-PPBR2383-1	1557	1619	1540	1552	1586	1548	1619	1654	1494	1515	1489	4	6	6	7	6	0	7	8	10	6	10	1593	1679	9	3	3	6	5	8	5	0	9	6	12	5	5	14	1614	1596
BARN-PPBR3090-2	1522	1591	1514	1529	1551	1522	1582	1627	1485	1496	1461	4	7	7	8	7	7	0	5	7	7	7	1559	1652	9	4	4	3	2	3	6	7	6	7	12	2	6	13	1584	1571
BARN-PPBR5730-1	1553	1617	1540	1552	1576	1543	1615	1650	1497	1522	1491	6	8	8	9	8	8	5	0	4	8	6	1589	1675	9	5	4	2	2	2	7	8	5	7	14	2	7	12	1608	1591
BARN-PPBR6266-2	1556	1625	1545	1558	1589	1547	1625	1658	1498	1524	1497	7	10	10	11	10	10	7	4	0	10	8	1595	1681	11	7	6	4	4	4	9	10	7	9	16	4	9	22	1616	1602
BARN-PPMR2400-3	1543	1610	1525	1544	1566	1536	1604	1639	1484	1511	1484	2	2	2	3	2	6	7	8	10	0	10	1578	1664	5	3	3	6	5	6	1	6	9	2	8	5	1	10	1604	1581
BARN-PPMR7687-1	1495	1556	1490	1510	1529	1503	1563	1608	1456	1472	1454	8	10	10	11	10	10	7	6	8	10	0	1545	1571	10	6	6	4	3	4	9	10	5	9	16	4	9	12	1555	1526
ERR972020	2734	2833	2766	2758	2795	2797	2813	2899	2612	2667	2609	1396	1545	1515	1567	1490	1593	1559	1589	1595	1578	1545	0	2836	1346	1417	1535	1593	1322	1591	1590	1588	1595	1565	1586	1589	1585	1599	2830	2795
GCF_900511485	2819	2867	2819	2815	2820	2805	2885	2893	2705	2660	2655	1489	1619	1608	1661	1589	1679	1652	1675	1681	1664	1571	2836	0	1377	1499	1577	1680	1384	1675	1679	1670	1681	1637	1671	1671	1675	1685	2932	2931
PPBR1424-3	1321	1384	1280	1301	1331	1309	1368	1389	1283	1288	1270	5	5	5	6	5	9	9	9	11	5	10	1346	1377	0	6	6	7	6	7	7	9	9	5	6	7	4	10	1328	1322
PPBR2126-2	1407	1438	1382	1386	1423	1385	1453	1478	1319	1362	1337	2	3	2	4	3	3	4	5	7	3	6	1417	1499	6	0	0	3	2	5	2	3	5	3	8	2	2	6	1447	1445
PPBR2256	1481	1558	1472	1483	1518	1491	1552	1588	1441	1479	1453	2	3	3	4	3	3	4	4	6	3	6	1535	1577	6	0	0	2	1	4	2	3	5	3	9	2	2	7	1540	1523
PPBR3137-2	1554	1622	1544	1555	1584	1550	1621	1656	1497	1521	1495	4	6	6	7	6	6	3	2	4	6	4	1593	1680	7	3	2	0	0	2	5	6	3	5	12	0	5	16	1619	1595
PPBR3139-2	1279	1321	1274	1262	1297	1270	1323	1350	1210	1234	1243	4	5	5	6	5	5	2	2	4	5	3	1322	1384	6	2	1	0	0	0	4	5	0	4	8	0	4	8	1350	1311
PPBR3540-1	1548	1618	1539	1553	1582	1550	1616	1652	1489	1521	1492	6	6	8	7	6	8	3	2	4	6	4	1591	1675	7	5	4	2	0	0	7	8	3	5	12	2	5	10	1610	1594
PPBR3775-2	1553	1621	1541	1555	1584	1551	1618	1652	1493	1519	1491	1	1	1	2	1	5	6	7	9	1	9	1590	1679	7	2	2	5	4	7	0	5	8	1	7	4	0	14	1614	1596
PPBR502-2	1550	1617	1539	1544	1577	1544	1607	1650	1491	1517	1491	4	6	6	7	6	0	7	8	10	6	10	1588	1670	9	3	3	6	5	8	5	0	9	6	12	5	5	10	1616	1599
PPBR5525-1	1556	1625	1541	1555	1585	1554	1621	1654	1496	1524	1496	7	9	9	10	9	9	6	5	7	9	5	1595	1681	9	5	5	3	0	3	8	9	0	8	15	3	8	18	1618	1595
PPBR737-1	1532	1603	1521	1541	1561	1534	1597	1627	1476	1496	1478	2	2	2	3	2	6	7	7	9	2	9	1565	1637	5	3	3	5	4	5	1	6	8	0	8	5	1	1	1597	1568
PPMR1894-2	1546	1615	1536	1547	1577	1542	1609	1647	1486	1515	1485	7	7	8	9	8	12	12	14	16	8	16	1586	1671	6	8	9	12	8	12	7	12	15	8	0	11	7	16	1611	1591
PPMR5119-1	1549	1614	1537	1551	1582	1551	1610	1643	1486	1511	1485	3	5	5	6	5	5	2	2	4	5	4	1589	1671	7	2	2	0	0	2	4	5	3	5	11	0	4	7	1611	1585
PPMR710-2	1550	1616	1537	1552	1577	1544	1614	1649	1486	1512	1487	1	1	1	2	1	5	6	7	9	1	9	1585	1675	4	2	2	5	4	5	0	5	8	1	7	4	0	7	1611	1587
Reference	1562	1626	1549	1562	1593	1557	1626	1662	1495	1526	1501	5	7	8	7	8	14	13	12	22	10	12	1599	1685	10	6	7	16	8	10	14	10	18	1	16	7	7	0	1625	1608
SRR1508825	2798	2839	2805	2813	2826	2783	2853	2903	2697	2634	2654	1412	1556	1553	1592	1528	1614	1584	1608	1616	1604	1555	2830	2932	1328	1447	1540	1619	1350	1610	1614	1616	1618	1597	1611	1611	1611	1625	0	2791
SRR1508832	2790	2868	2790	2801	2828	2805	2848	2884	2661	2652	2665	1409	1548	1539	1575	1506	1596	1571	1591	1602	1581	1526	2795	2931	1322	1445	1523	1595	1311	1594	1596	1599	1595	1568	1591	1585	1587	1608	2791	0
