# Supplementary material for: Antibiotic resistance genes in the gut microbiota of mothers and linked neonates with or without sepsis from low- and middle-income countries
Source: Nat Microbiol. 2022 Aug 4;7(9):1337–47. doi: 10.1038/s41564-022-01184-y (PMC9417982; doi:10.1038/s41564-022-01184-y)
Supplement: Source Data Extended Data Fig. 6 — Pairwise SNP distance for ST418 E. cloacae complex. [file 41564_2022_1184_MOESM16_ESM.xlsx]

## Sheet: Sheet1
Source Data for Extended Data Figure 6 - Pairwise SNP distance for ST418 E. cloacae complex
	BARN-BCBR143-1	BARN-BCBR1481-1	BARN-BCBR166-1	BARN-BCBR1719-1	BARN-BCBR226-2	BARN-BCBR264-1	BARN-BCBR267-1	BARN-BCMR101-3	BARN-BCMR69-2	BARN-BCMR78-3	BARN-BKBR1656-2	BARN-BKBR1658-4	BARN-BKBR1660-1	BARN-BKBR1666-1	BARN-BKMR368-1	GCF1526085.1	Reference
BARN-BCBR143-1	0	30	0	30	0	0	1	93	93	92	39	46	45	44	93	1468	107
BARN-BCBR1481-1	30	0	29	46	31	32	29	123	123	120	48	57	58	58	123	1548	131
BARN-BCBR166-1	0	29	0	33	2	3	2	112	112	110	38	45	45	44	114	1552	137
BARN-BCBR1719-1	30	46	33	0	35	33	33	116	117	114	47	52	52	51	117	1555	134
BARN-BCBR226-2	0	31	2	35	0	2	4	103	103	101	39	47	47	46	103	1525	114
BARN-BCBR264-1	0	32	3	33	2	0	2	107	107	105	38	47	46	45	109	1548	130
BARN-BCBR267-1	1	29	2	33	4	2	0	105	105	103	39	44	44	43	107	1543	125
BARN-BCMR101-3	93	123	112	116	103	107	105	0	0	0	100	117	116	119	0	1586	8
BARN-BCMR69-2	93	123	112	117	103	107	105	0	0	0	103	120	116	121	0	1601	21
BARN-BCMR78-3	92	120	110	114	101	105	103	0	0	0	98	115	114	117	0	1563	0
BARN-BKBR1656-2	39	48	38	47	39	38	39	100	103	98	0	3	4	3	101	1357	111
BARN-BKBR1658-4	46	57	45	52	47	47	44	117	120	115	3	0	2	0	118	1555	136
BARN-BKBR1660-1	45	58	45	52	47	46	44	116	116	114	4	2	0	2	116	1560	134
BARN-BKBR1666-1	44	58	44	51	46	45	43	119	121	117	3	0	2	0	121	1558	139
BARN-BKMR368-1	93	123	114	117	103	109	107	0	0	0	101	118	116	121	0	1596	22
GCF1526085.1	1468	1548	1552	1555	1525	1548	1543	1586	1601	1563	1357	1555	1560	1558	1596	0	1623
Reference	107	131	137	134	114	130	125	8	21	0	111	136	134	139	22	1623	0
