# Supplementary material for: Antibiotic resistance genes in the gut microbiota of mothers and linked neonates with or without sepsis from low- and middle-income countries
Source: Nat Microbiol. 2022 Aug 4;7(9):1337–47. doi: 10.1038/s41564-022-01184-y (PMC9417982; doi:10.1038/s41564-022-01184-y)
Supplement: Source Data Extended Data Fig. 7 — (i) Descriptive data for BR, including all samples (A) and samples from the birth cohort (B) and for MR (C) statistical analyses. (ii) Exploratory multivariable analysis performed to understand (A) the association between WASH-related variables and maternal carriage of ARGs using the explanatory variables shown in the table; (B) association between the mother’s handwashing frequency (explanatory variable) and maternal carriage of ARGs (outcome) and controlled for the variables described in the table; (C) association between maternal infection in the 3 months before enrolment in the study (explanatory variable) and maternal carriage of ARGs (outcome) and controlled for the variables shown in the table; (D) association between maternal usage of antibiotics in the 3 months before enrolment in the study (explanatory variable) and maternal carriage of ARGs (outcome) and controlling for the variables depicted in the table. NObs, number of observations. Z-tests were used from multivariable logistic regression models and statistical tests were two sided. For WASH models, P values are adjusted for multiple testing using the Holm–Bonferroni method (FWER = 0.05). (iii) Association between ARG carriage among birth cohort neonates and birth healthcare environment was explored by fitting a logistic regression model to each ARG (outcome) and the explanatory variables shown in the table. The model was re-fitted including PPROM in place of prematurity (these variables were not included in the same model due to their collinear nature). Z-tests were used from multivariable logistic regression models and statistical tests were two sided. P values are adjusted for multiple testing using the Holm–Bonferroni method (FWER = 0.05). [file 41564_2022_1184_MOESM17_ESM.xlsx]

## Sheet: SourceData_EDFig7(i)
Source Data for Extended Data Figure 7(i) - Descriptive data for BR, including all samples (A) and samples from the birth cohort (B), and for MR (C) statistical analyses
		blaCTX-M-15						blaNDM						blaOXA-48-like
		No		Yes		Total		No		Yes		Total		No		Yes		Total
		Count	Column N %	Count	Column N %	Count	Column N %	Count	Column N %	Count	Column N %	Count	Column N %	Count	Column N %	Count	Column N %	Count	Column N %
A) BR all
Site cohort size	BC-Bangladesh	330	0.256	525	0.32	855	0.292	592	0.248	263	0.486	855	0.292	844	0.3	11	0.092	855	0.292
	BK-Bangladesh	106	0.082	156	0.095	262	0.089	211	0.088	51	0.094	262	0.089	250	0.089	12	0.101	262	0.089
	ES-Ethiopia	13	0.01	58	0.035	71	0.024	67	0.028	4	0.007	71	0.024	69	0.025	2	0.017	71	0.024
	IN-India	58	0.045	13	0.008	71	0.024	41	0.017	30	0.055	71	0.024	66	0.023	5	0.042	71	0.024
	NK-Nigeria	279	0.217	428	0.26	707	0.241	693	0.29	14	0.026	707	0.241	702	0.25	5	0.042	707	0.241
	NN-Nigeria	77	0.06	130	0.079	207	0.071	175	0.073	32	0.059	207	0.071	206	0.073	1	0.008	207	0.071
	NW-Nigeria	2	0.002	14	0.009	16	0.005	9	0.004	7	0.013	16	0.005	16	0.006	0	0	16	0.005
	PC-Pakistan	2	0.002	8	0.005	10	0.003	6	0.003	4	0.007	10	0.003	7	0.002	3	0.025	10	0.003
	PP-Pakistan	13	0.01	166	0.101	179	0.061	49	0.021	130	0.24	179	0.061	100	0.036	79	0.664	179	0.061
	RU-Rwanda	9	0.007	11	0.007	20	0.007	17	0.007	3	0.006	20	0.007	20	0.007	0	0	20	0.007
	RK-Rwanda	33	0.026	21	0.013	54	0.018	52	0.022	2	0.004	54	0.018	54	0.019	0	0	54	0.018
	ZAT-South_Africa	366	0.284	113	0.069	479	0.163	478	0.2	1	0.002	479	0.163	478	0.17	1	0.008	479	0.163
	TOTAL	1288	1.001	1643	1.001	2931	0.998	2390	1.001	541	0.999	2931	0.998	2812	1	119	0.999	2931	0.998
Ward type	Maternity	119	0.092	85	0.052	204	0.07	170	0.071	34	0.063	204	0.07	199	0.071	5	0.042	204	0.07
	Neonatal	855	0.664	1281	0.78	2136	0.729	1704	0.713	432	0.799	2136	0.729	2042	0.726	94	0.79	2136	0.729
	Obstetrics & Gynaecology	286	0.222	210	0.128	496	0.169	453	0.19	43	0.079	496	0.169	479	0.17	17	0.143	496	0.169
	Others	28	0.022	67	0.041	95	0.032	63	0.026	32	0.059	95	0.032	92	0.033	3	0.025	95	0.032
Number of beds on ward	1 to 3	3	0.002	10	0.006	13	0.004	9	0.004	4	0.007	13	0.004	11	0.004	2	0.017	13	0.004
	4 to 10	89	0.069	203	0.124	292	0.1	197	0.082	95	0.176	292	0.1	237	0.084	55	0.462	292	0.1
	11 to 20	459	0.356	745	0.453	1204	0.411	973	0.407	231	0.427	1204	0.411	1166	0.415	38	0.319	1204	0.411
	21+	737	0.572	685	0.417	1422	0.485	1211	0.507	211	0.39	1422	0.485	1398	0.497	24	0.202	1422	0.485
Bathroom on ward	No	20	0.016	67	0.041	87	0.03	78	0.033	9	0.017	87	0.03	83	0.03	4	0.034	87	0.03
	Yes	1268	0.984	1576	0.959	2844	0.97	2312	0.967	532	0.983	2844	0.97	2729	0.97	115	0.966	2844	0.97
Mother location on ward	First 1/3 (closest to door)	241	0.234	438	0.282	679	0.263	501	0.245	178	0.332	679	0.263	645	0.262	34	0.291	679	0.263
	Middle 1/3	331	0.322	529	0.341	860	0.333	630	0.308	230	0.429	860	0.333	809	0.328	51	0.436	860	0.333
	Last 1/3 (furthest from door)	143	0.139	256	0.165	399	0.155	295	0.144	104	0.194	399	0.155	377	0.153	22	0.188	399	0.155
	Other	313	0.304	330	0.212	643	0.249	619	0.303	24	0.045	643	0.249	633	0.257	10	0.085	643	0.249
Age of mother	< 20 years	120	0.093	163	0.1	283	0.097	221	0.093	62	0.115	283	0.097	273	0.097	10	0.085	283	0.097
	20 to 35 years	1054	0.819	1370	0.836	2424	0.829	1966	0.824	458	0.85	2424	0.829	2327	0.829	97	0.829	2424	0.829
	> 35 years	113	0.088	105	0.064	218	0.075	199	0.083	19	0.035	218	0.075	208	0.074	10	0.085	218	0.075
Mother previous pregnancy	No previous pregnancy	443	0.344	573	0.349	1016	0.347	786	0.329	230	0.425	1016	0.347	971	0.345	45	0.378	1016	0.347
	Previous pregnancy didn't come to term	305	0.237	373	0.227	678	0.231	580	0.243	98	0.181	678	0.231	648	0.231	30	0.252	678	0.231
	Live previous birth	535	0.416	693	0.422	1228	0.419	1017	0.426	211	0.39	1228	0.419	1184	0.421	44	0.37	1228	0.419
	Previous pregnancy birth status unknown	4	0.003	4	0.002	8	0.003	6	0.003	2	0.004	8	0.003	8	0.003	0	0	8	0.003
Mother underlying disease: Diabetes	No	1259	0.977	1620	0.986	2879	0.982	2351	0.984	528	0.976	2879	0.982	2763	0.983	116	0.975	2879	0.982
	Yes	29	0.023	23	0.014	52	0.018	39	0.016	13	0.024	52	0.018	49	0.017	3	0.025	52	0.018
Mother underlying disease: Hypertension	No	1072	0.832	1477	0.899	2549	0.87	2059	0.862	490	0.906	2549	0.87	2443	0.869	106	0.891	2549	0.87
	Yes	216	0.168	166	0.101	382	0.13	331	0.138	51	0.094	382	0.13	369	0.131	13	0.109	382	0.13
Mother underlying disease: Immunocompromised	No	1089	0.845	1559	0.949	2648	0.903	2117	0.886	531	0.982	2648	0.903	2532	0.9	116	0.975	2648	0.903
	Yes	199	0.155	84	0.051	283	0.097	273	0.114	10	0.018	283	0.097	280	0.1	3	0.025	283	0.097
Mother had malaria	No	1131	0.878	1418	0.863	2549	0.87	2034	0.851	515	0.952	2549	0.87	2437	0.867	112	0.941	2549	0.87
	Yes	157	0.122	225	0.137	382	0.13	356	0.149	26	0.048	382	0.13	375	0.133	7	0.059	382	0.13
Mother had tuberculosis	No	1288	1	1642	0.999	2930	1	2389	1	541	1	2930	1	2811	1	119	1	2930	1
	Yes	0	0	1	0.001	1	0	1	0	0	0	1	0	1	0	0	0	1	0
Mother had an infection in the three months prior to enrolment	No	1252	0.972	1572	0.957	2824	0.963	2311	0.967	513	0.948	2824	0.963	2708	0.963	116	0.975	2824	0.963
	Yes	36	0.028	71	0.043	107	0.037	79	0.033	28	0.052	107	0.037	104	0.037	3	0.025	107	0.037
Mother had other illness	No	524	0.407	502	0.306	1026	0.35	912	0.382	114	0.211	1026	0.35	999	0.355	27	0.227	1026	0.35
	Yes	764	0.593	1141	0.694	1905	0.65	1478	0.618	427	0.789	1905	0.65	1813	0.645	92	0.773	1905	0.65
Mother had typhoid	No	1284	0.997	1639	0.998	2923	0.997	2385	0.998	538	0.994	2923	0.997	2804	0.997	119	1	2923	0.997
	Yes	4	0.003	4	0.002	8	0.003	5	0.002	3	0.006	8	0.003	8	0.003	0	0	8	0.003
Mother attended private healthcare in the three months prior to enrolment	No	907	0.705	970	0.59	1877	0.641	1650	0.691	227	0.42	1877	0.641	1835	0.653	42	0.353	1877	0.641
	Yes	380	0.295	673	0.41	1053	0.359	739	0.309	314	0.58	1053	0.359	976	0.347	77	0.647	1053	0.359
Mother visited traditional healer in the three months prior to enrolment	No	1013	0.787	1250	0.761	2263	0.772	1842	0.771	421	0.778	2263	0.772	2155	0.767	108	0.908	2263	0.772
	Yes	274	0.213	393	0.239	667	0.228	547	0.229	120	0.222	667	0.228	656	0.233	11	0.092	667	0.228
Mother visited hospital in the 12 months prior to enrolment	No	1186	0.923	1501	0.915	2687	0.919	2200	0.923	487	0.9	2687	0.919	2586	0.921	101	0.856	2687	0.919
	Yes	99	0.077	139	0.085	238	0.081	184	0.077	54	0.1	238	0.081	221	0.079	17	0.144	238	0.081
Mother used antibiotics in the three months prior to enrolment	No	994	0.817	1280	0.815	2274	0.816	1788	0.792	486	0.919	2274	0.816	2170	0.813	104	0.897	2274	0.816
	Yes	222	0.183	290	0.185	512	0.184	469	0.208	43	0.081	512	0.184	500	0.187	12	0.103	512	0.184
Education status of mother	None or Limited	317	0.246	483	0.294	800	0.273	662	0.277	138	0.255	800	0.273	762	0.271	38	0.319	800	0.273
	Secondary schooling or University	971	0.754	1159	0.706	2130	0.727	1727	0.723	403	0.745	2130	0.727	2049	0.729	81	0.681	2130	0.727
Family member travelled in the twelve months prior to enrolment	No	874	0.679	1173	0.714	2047	0.698	1619	0.677	428	0.791	2047	0.698	1957	0.696	90	0.756	2047	0.698
	Yes	414	0.321	470	0.286	884	0.302	771	0.323	113	0.209	884	0.302	855	0.304	29	0.244	884	0.302
Household income equal or higher than country average	No	866	0.672	957	0.582	1823	0.622	1595	0.667	228	0.421	1823	0.622	1740	0.619	83	0.697	1823	0.622
	Yes	422	0.328	686	0.418	1108	0.378	795	0.333	313	0.579	1108	0.378	1072	0.381	36	0.303	1108	0.378
Description of residential area	Rural	587	0.456	615	0.375	1202	0.41	963	0.403	239	0.442	1202	0.41	1157	0.412	45	0.378	1202	0.41
	Urban	583	0.453	852	0.519	1435	0.49	1173	0.491	262	0.484	1435	0.49	1366	0.486	69	0.58	1435	0.49
	Semi rural	118	0.092	175	0.107	293	0.1	253	0.106	40	0.074	293	0.1	288	0.102	5	0.042	293	0.1
Type of residence	Apartment	262	0.203	432	0.263	694	0.237	554	0.232	140	0.259	694	0.237	669	0.238	25	0.21	694	0.237
	Separate house	747	0.58	920	0.56	1667	0.569	1345	0.563	322	0.595	1667	0.569	1578	0.561	89	0.748	1667	0.569
	Shack	236	0.183	229	0.139	465	0.159	416	0.174	49	0.091	465	0.159	460	0.164	5	0.042	465	0.159
	Other	43	0.033	62	0.038	105	0.036	75	0.031	30	0.055	105	0.036	105	0.037	0	0	105	0.036
Number of bedrooms in residence	0	8	0.006	26	0.016	34	0.012	34	0.014	0	0	34	0.012	33	0.012	1	0.008	34	0.012
	1 to 2	839	0.651	977	0.595	1816	0.62	1484	0.621	332	0.614	1816	0.62	1753	0.623	63	0.529	1816	0.62
	3+	441	0.342	640	0.39	1081	0.369	872	0.365	209	0.386	1081	0.369	1026	0.365	55	0.462	1081	0.369
Number of people living in residence	1 to 3	431	0.335	458	0.279	889	0.303	771	0.323	118	0.218	889	0.303	866	0.308	23	0.193	889	0.303
	4 to 6	588	0.457	732	0.446	1320	0.45	1035	0.433	285	0.527	1320	0.45	1267	0.451	53	0.445	1320	0.45
	7+	269	0.209	453	0.276	722	0.246	584	0.244	138	0.255	722	0.246	679	0.241	43	0.361	722	0.246
Drinking water	Boiled	112	0.087	168	0.102	280	0.096	222	0.093	58	0.107	280	0.096	269	0.096	11	0.092	280	0.096
	Filtered	108	0.084	144	0.088	252	0.086	171	0.072	81	0.15	252	0.086	233	0.083	19	0.16	252	0.086
	Neither	1068	0.829	1331	0.81	2399	0.818	1997	0.836	402	0.743	2399	0.818	2310	0.821	89	0.748	2399	0.818
Residence access to wastewater network	No	504	0.392	824	0.502	1328	0.453	977	0.409	351	0.649	1328	0.453	1250	0.445	78	0.655	1328	0.453
	Yes	783	0.608	819	0.498	1602	0.547	1412	0.591	190	0.351	1602	0.547	1561	0.555	41	0.345	1602	0.547
Residence water supply	Municipal network	266	0.207	377	0.23	643	0.22	516	0.216	127	0.236	643	0.22	622	0.222	21	0.179	643	0.22
	Private well	189	0.147	362	0.221	551	0.188	408	0.171	143	0.266	551	0.188	484	0.172	67	0.573	551	0.188
	Communal taps	446	0.347	290	0.177	736	0.252	683	0.286	53	0.099	736	0.252	723	0.257	13	0.111	736	0.252
	Water vender, sachet or bottled water	162	0.126	264	0.161	426	0.146	393	0.165	33	0.061	426	0.146	421	0.15	5	0.043	426	0.146
	Ground water	224	0.174	345	0.211	569	0.195	387	0.162	182	0.338	569	0.195	558	0.199	11	0.094	569	0.195
Type of toilet in residence	Pit latrine or No toilet	549	0.426	803	0.489	1352	0.461	1093	0.457	259	0.479	1352	0.461	1324	0.471	28	0.235	1352	0.461
	Sit and/or squat with flush	738	0.573	839	0.511	1577	0.538	1295	0.542	282	0.521	1577	0.538	1486	0.528	91	0.765	1577	0.538
	Other	1	0.001	1	0.001	2	0.001	2	0.001	0	0	2	0.001	2	0.001	0	0	2	0.001
Mother access to soap	No	13	0.01	25	0.015	38	0.013	34	0.014	4	0.007	38	0.013	37	0.013	1	0.008	38	0.013
	Yes	1275	0.99	1618	0.985	2893	0.987	2356	0.986	537	0.993	2893	0.987	2775	0.987	118	0.992	2893	0.987
Mother handwashing frequency	Occasionally	656	0.509	1032	0.628	1688	0.576	1352	0.566	336	0.621	1688	0.576	1623	0.577	65	0.546	1688	0.576
	Frequently	632	0.491	611	0.372	1243	0.424	1038	0.434	205	0.379	1243	0.424	1189	0.423	54	0.454	1243	0.424
Mother shower frequency	Occasionally	433	0.66	677	0.656	1110	0.658	905	0.669	205	0.61	1110	0.658	1073	0.661	37	0.569	1110	0.658
	Frequently	223	0.34	355	0.344	578	0.342	447	0.331	131	0.39	578	0.342	550	0.339	28	0.431	578	0.342
Timing of birth	On time	804	0.633	1207	0.743	2011	0.695	1605	0.681	406	0.755	2011	0.695	1945	0.701	66	0.555	2011	0.695
	premature	413	0.325	323	0.199	736	0.254	622	0.264	114	0.212	736	0.254	686	0.247	50	0.42	736	0.254
	Late	53	0.042	94	0.058	147	0.051	129	0.055	18	0.033	147	0.051	144	0.052	3	0.025	147	0.051
	Don't know	0	0	0	0	0	0	0	0	0	0	0	0	0	0	0	0	0	0
Breech birth	No	1165	0.912	1529	0.953	2694	0.935	2187	0.933	507	0.941	2694	0.935	2587	0.936	107	0.915	2694	0.935
	Yes	112	0.088	76	0.047	188	0.065	156	0.067	32	0.059	188	0.065	178	0.064	10	0.085	188	0.065
	Don't know	0	0	0	0	0	0	0	0	0	0	0	0	0	0	0	0	0	0
Perinatal asphyxia	No	911	0.707	1352	0.823	2263	0.772	1813	0.759	450	0.832	2263	0.772	2160	0.768	103	0.866	2263	0.772
	Yes	357	0.277	275	0.167	632	0.216	545	0.228	87	0.161	632	0.216	617	0.219	15	0.126	632	0.216
	Don't know	20	0.016	15	0.009	35	0.012	31	0.013	4	0.007	35	0.012	34	0.012	1	0.008	35	0.012
PPROM	No	1138	0.884	1508	0.918	2646	0.903	2159	0.903	487	0.9	2646	0.903	2554	0.908	92	0.773	2646	0.903
	Yes	150	0.116	135	0.082	285	0.097	231	0.097	54	0.1	285	0.097	258	0.092	27	0.227	285	0.097
Infants age at sample collection	0-72 hours	317	0.27	249	0.166	566	0.212	467	0.213	99	0.203	566	0.212	518	0.201	48	0.462	566	0.212
	>72 hours - 60 days	856	0.73	1253	0.834	2109	0.788	1721	0.787	388	0.797	2109	0.788	2053	0.799	56	0.538	2109	0.788
B) BR birth-cohort
Site cohort size	BC-Bangladesh	13	0.026	27	0.062	40	0.043	25	0.032	15	0.104	40	0.043	40	0.046	0	0	40	0.043
	BK-Bangladesh	11	0.022	8	0.018	19	0.02	16	0.02	3	0.021	19	0.02	19	0.022	0	0	19	0.02
	ES-Ethiopia	3	0.006	22	0.05	25	0.027	22	0.028	3	0.021	25	0.027	25	0.029	0	0	25	0.027
	IN-India	41	0.083	3	0.007	44	0.047	26	0.033	18	0.125	44	0.047	43	0.049	1	0.018	44	0.047
	Kano-Nigeria	59	0.119	116	0.265	175	0.188	170	0.215	5	0.035	175	0.188	175	0.2	0	0	175	0.188
	NN-Nigeria	17	0.034	50	0.114	67	0.072	54	0.068	13	0.09	67	0.072	67	0.076	0	0	67	0.072
	NW-Nigeria	0	0	4	0.009	4	0.004	0	0	4	0.028	4	0.004	4	0.005	0	0	4	0.004
	PC-Pakistan	0	0	5	0.011	5	0.005	2	0.003	3	0.021	5	0.005	3	0.003	2	0.036	5	0.005
	PP-Pakistan	7	0.014	90	0.205	97	0.104	22	0.028	75	0.521	97	0.104	45	0.051	52	0.929	97	0.104
	RU-Rwanda	8	0.016	9	0.021	17	0.018	14	0.018	3	0.021	17	0.018	17	0.019	0	0	17	0.018
	RK-Rwanda	4	0.008	4	0.009	8	0.009	7	0.009	1	0.007	8	0.009	8	0.009	0	0	8	0.009
	ZAT-South_Africa	332	0.671	100	0.228	432	0.463	431	0.546	1	0.007	432	0.463	431	0.491	1	0.018	432	0.463
	TOTAL	495	0.999	438	0.999	933	1	789	1	144	1.001	933	1	877	1	56	1.001	933	1
Ward type	Maternity	95	0.192	66	0.151	161	0.173	138	0.175	23	0.16	161	0.173	160	0.182	1	0.018	161	0.173
	Neonatal	134	0.271	182	0.416	316	0.339	232	0.294	84	0.583	316	0.339	275	0.314	41	0.732	316	0.339
	Obstetrics & Gynaecology	264	0.533	182	0.416	446	0.478	410	0.52	36	0.25	446	0.478	432	0.493	14	0.25	446	0.478
	Others	2	0.004	8	0.018	10	0.011	9	0.011	1	0.007	10	0.011	10	0.011	0	0	10	0.011
Number of beds on ward	1 to 3	1	0.002	6	0.014	7	0.008	5	0.006	2	0.014	7	0.008	6	0.007	1	0.018	7	0.008
	4 to 10	39	0.079	123	0.281	162	0.174	85	0.108	77	0.535	162	0.174	113	0.129	49	0.875	162	0.174
	11 to 20	46	0.093	93	0.212	139	0.149	101	0.128	38	0.264	139	0.149	134	0.153	5	0.089	139	0.149
	21+	409	0.826	216	0.493	625	0.67	598	0.758	27	0.188	625	0.67	624	0.712	1	0.018	625	0.67
Bathroom on ward	No	6	0.012	29	0.066	35	0.038	30	0.038	5	0.035	35	0.038	33	0.038	2	0.036	35	0.038
	Yes	489	0.988	409	0.934	898	0.962	759	0.962	139	0.965	898	0.962	844	0.962	54	0.964	898	0.962
Mother location on ward	First 1/3 (closest to door)	50	0.191	119	0.328	169	0.27	115	0.238	54	0.383	169	0.27	148	0.259	21	0.389	169	0.27
	Middle 1/3	69	0.263	132	0.364	201	0.322	144	0.298	57	0.404	201	0.322	181	0.317	20	0.37	201	0.322
	Last 1/3 (furthest from door)	46	0.176	70	0.193	116	0.186	92	0.19	24	0.17	116	0.186	106	0.186	10	0.185	116	0.186
	Other	97	0.37	42	0.116	139	0.222	133	0.275	6	0.043	139	0.222	136	0.238	3	0.056	139	0.222
Age of mother	< 20 years	39	0.079	28	0.064	67	0.072	59	0.075	8	0.056	67	0.072	63	0.072	4	0.071	67	0.072
	20 to 35 years	390	0.788	365	0.833	755	0.809	631	0.8	124	0.861	755	0.809	710	0.81	45	0.804	755	0.809
	> 35 years	66	0.133	45	0.103	111	0.119	99	0.125	12	0.083	111	0.119	104	0.119	7	0.125	111	0.119
Mother previous pregnancy	No previous pregnancy	161	0.325	141	0.322	302	0.324	240	0.304	62	0.431	302	0.324	277	0.316	25	0.446	302	0.324
	Previous pregnancy didn't come to term	151	0.305	130	0.297	281	0.301	244	0.309	37	0.257	281	0.301	268	0.306	13	0.232	281	0.301
	Live previous birth	183	0.37	166	0.379	349	0.374	305	0.387	44	0.306	349	0.374	331	0.377	18	0.321	349	0.374
	Previous pregnancy birth status unknown	0	0	1	0.002	1	0.001	0	0	1	0.007	1	0.001	1	0.001	0	0	1	0.001
Mother underlying disease: Diabetes	No	474	0.958	424	0.968	898	0.962	761	0.965	137	0.951	898	0.962	843	0.961	55	0.982	898	0.962
	Yes	21	0.042	14	0.032	35	0.038	28	0.035	7	0.049	35	0.038	34	0.039	1	0.018	35	0.038
Mother underlying disease: Hypertension	No	340	0.687	363	0.829	703	0.753	581	0.736	122	0.847	703	0.753	654	0.746	49	0.875	703	0.753
	Yes	155	0.313	75	0.171	230	0.247	208	0.264	22	0.153	230	0.247	223	0.254	7	0.125	230	0.247
Mother underlying disease: Immunocompromised	No	316	0.638	372	0.849	688	0.737	552	0.7	136	0.944	688	0.737	635	0.724	53	0.946	688	0.737
	Yes	179	0.362	66	0.151	245	0.263	237	0.3	8	0.056	245	0.263	242	0.276	3	0.054	245	0.263
Mother had malaria	No	470	0.949	373	0.852	843	0.904	710	0.9	133	0.924	843	0.904	788	0.899	55	0.982	843	0.904
	Yes	25	0.051	65	0.148	90	0.096	79	0.1	11	0.076	90	0.096	89	0.101	1	0.018	90	0.096
Mother had tuberculosis	No	495	1	437	0.998	932	0.999	788	0.999	144	1	932	0.999	876	0.999	56	1	932	0.999
	Yes	0	0	1	0.002	1	0.001	1	0.001	0	0	1	0.001	1	0.001	0	0	1	0.001
Maternal infection in the three months prior to enrolment	No	489	0.988	422	0.963	911	0.976	773	0.98	138	0.958	911	0.976	855	0.975	56	1	911	0.976
	Yes	6	0.012	16	0.037	22	0.024	16	0.02	6	0.042	22	0.024	22	0.025	0	0	22	0.024
Mother had other illness	No	305	0.616	197	0.45	502	0.538	457	0.579	45	0.313	502	0.538	490	0.559	12	0.214	502	0.538
	Yes	190	0.384	241	0.55	431	0.462	332	0.421	99	0.688	431	0.462	387	0.441	44	0.786	431	0.462
Mother had typhoid	No	494	0.998	436	0.995	930	0.997	787	0.997	143	0.993	930	0.997	874	0.997	56	1	930	0.997
	Yes	1	0.002	2	0.005	3	0.003	2	0.003	1	0.007	3	0.003	3	0.003	0	0	3	0.003
Mother attended private healthcare in the three months prior to enrolment	No	423	0.855	305	0.696	728	0.78	670	0.849	58	0.403	728	0.78	718	0.819	10	0.179	728	0.78
	Yes	72	0.145	133	0.304	205	0.22	119	0.151	86	0.597	205	0.22	159	0.181	46	0.821	205	0.22
Mother visited traditional healer in the three months prior to enrolment	No	460	0.929	377	0.861	837	0.897	706	0.895	131	0.91	837	0.897	782	0.892	55	0.982	837	0.897
	Yes	35	0.071	61	0.139	96	0.103	83	0.105	13	0.09	96	0.103	95	0.108	1	0.018	96	0.103
Mother visited hospital in the 12 months prior to enrolment	No	445	0.899	399	0.913	844	0.906	719	0.912	125	0.868	844	0.906	792	0.904	52	0.929	844	0.906
	Yes	50	0.101	38	0.087	88	0.094	69	0.088	19	0.132	88	0.094	84	0.096	4	0.071	88	0.094
Mother used antibiotics in the three months prior to enrolment	No	382	0.786	334	0.779	716	0.783	584	0.755	132	0.936	716	0.783	661	0.769	55	1	716	0.783
	Yes	104	0.214	95	0.221	199	0.217	190	0.245	9	0.064	199	0.217	199	0.231	0	0	199	0.217
Education status of mother	None or Limited	70	0.141	98	0.224	168	0.18	139	0.176	29	0.201	168	0.18	158	0.18	10	0.179	168	0.18
	Secondary schooling or University	425	0.859	339	0.776	764	0.82	649	0.824	115	0.799	764	0.82	718	0.82	46	0.821	764	0.82
Family member travelled in the twelve months prior to enrolment	No	274	0.554	268	0.612	542	0.581	442	0.56	100	0.694	542	0.581	504	0.575	38	0.679	542	0.581
	Yes	221	0.446	170	0.388	391	0.419	347	0.44	44	0.306	391	0.419	373	0.425	18	0.321	391	0.419
Household income equal or higher than country average	No	466	0.941	376	0.858	842	0.902	731	0.926	111	0.771	842	0.902	796	0.908	46	0.821	842	0.902
	Yes	29	0.059	62	0.142	91	0.098	58	0.074	33	0.229	91	0.098	81	0.092	10	0.179	91	0.098
Description of residential area	Rural	265	0.535	124	0.283	389	0.417	349	0.442	40	0.278	389	0.417	374	0.426	15	0.268	389	0.417
	Urban	195	0.394	268	0.612	463	0.496	370	0.469	93	0.646	463	0.496	424	0.483	39	0.696	463	0.496
	Semi rural	35	0.071	46	0.105	81	0.087	70	0.089	11	0.076	81	0.087	79	0.09	2	0.036	81	0.087
Type of residence	Apartment	73	0.147	124	0.283	197	0.211	156	0.198	41	0.285	197	0.211	182	0.208	15	0.268	197	0.211
	Separate house	285	0.576	261	0.596	546	0.585	448	0.568	98	0.681	546	0.585	505	0.576	41	0.732	546	0.585
	Shack	134	0.271	49	0.112	183	0.196	179	0.227	4	0.028	183	0.196	183	0.209	0	0	183	0.196
	Other	3	0.006	4	0.009	7	0.008	6	0.008	1	0.007	7	0.008	7	0.008	0	0	7	0.008
Number of bedrooms in residence	0	3	0.006	6	0.014	9	0.01	9	0.011	0	0	9	0.01	9	0.01	0	0	9	0.01
	1 to 2	358	0.723	262	0.598	620	0.665	542	0.687	78	0.542	620	0.665	596	0.68	24	0.429	620	0.665
	3+	134	0.271	170	0.388	304	0.326	238	0.302	66	0.458	304	0.326	272	0.31	32	0.571	304	0.326
Number of people living in residence	1 to 3	214	0.432	153	0.349	367	0.393	328	0.416	39	0.271	367	0.393	358	0.408	9	0.161	367	0.393
	4 to 6	210	0.424	169	0.386	379	0.406	324	0.411	55	0.382	379	0.406	357	0.407	22	0.393	379	0.406
	7+	71	0.143	116	0.265	187	0.2	137	0.174	50	0.347	187	0.2	162	0.185	25	0.446	187	0.2
Drinking water	Boiled	19	0.038	34	0.078	53	0.057	41	0.052	12	0.083	53	0.057	49	0.056	4	0.071	53	0.057
	Filtered	31	0.063	34	0.078	65	0.07	40	0.051	25	0.174	65	0.07	52	0.059	13	0.232	65	0.07
	Neither	445	0.899	370	0.845	815	0.874	708	0.897	107	0.743	815	0.874	776	0.885	39	0.696	815	0.874
Residence access to wastewater network	No	95	0.192	158	0.361	253	0.271	180	0.228	73	0.507	253	0.271	216	0.246	37	0.661	253	0.271
	Yes	400	0.808	280	0.639	680	0.729	609	0.772	71	0.493	680	0.729	661	0.754	19	0.339	680	0.729
Residence water supply	Municipal network	127	0.257	113	0.259	240	0.258	208	0.264	32	0.225	240	0.258	232	0.265	8	0.145	240	0.258
	Private well	35	0.071	109	0.25	144	0.155	87	0.11	57	0.401	144	0.155	107	0.122	37	0.673	144	0.155
	Communal taps	270	0.547	102	0.234	372	0.4	351	0.445	21	0.148	372	0.4	365	0.417	7	0.127	372	0.4
	Water vender, sachet or bottled water	42	0.085	89	0.204	131	0.141	113	0.143	18	0.127	131	0.141	131	0.15	0	0	131	0.141
	Ground water	20	0.04	23	0.053	43	0.046	29	0.037	14	0.099	43	0.046	40	0.046	3	0.055	43	0.046
Type of toilet in residence	Pit latrine or No toilet	81	0.164	101	0.231	182	0.195	163	0.207	19	0.132	182	0.195	181	0.206	1	0.018	182	0.195
	Sit and/or squat with flush	414	0.836	337	0.769	751	0.805	626	0.793	125	0.868	751	0.805	696	0.794	55	0.982	751	0.805
	Other	0	0	0	0	0	0	0	0	0	0	0	0	0	0	0	0	0	0
Mother access to soap	No	3	0.006	1	0.002	4	0.004	4	0.005	0	0	4	0.004	4	0.005	0	0	4	0.004
	Yes	492	0.994	437	0.998	929	0.996	785	0.995	144	1	929	0.996	873	0.995	56	1	929	0.996
Mother handwashing frequency	Occasionally	192	0.388	244	0.557	436	0.467	340	0.431	96	0.667	436	0.467	411	0.469	25	0.446	436	0.467
	Frequently	303	0.612	194	0.443	497	0.533	449	0.569	48	0.333	497	0.533	466	0.531	31	0.554	497	0.533
Mother shower frequency	Occasionally	108	0.563	138	0.566	246	0.564	186	0.547	60	0.625	246	0.564	236	0.574	10	0.4	246	0.564
	Frequently	84	0.438	106	0.434	190	0.436	154	0.453	36	0.375	190	0.436	175	0.426	15	0.6	190	0.436
Timing of birth (birth cohort)	On time	155	0.316	226	0.522	381	0.412	314	0.402	67	0.469	381	0.412	358	0.412	23	0.411	381	0.412
	premature	322	0.656	190	0.439	512	0.554	441	0.565	71	0.497	512	0.554	480	0.553	32	0.571	512	0.554
	Late	14	0.029	17	0.039	31	0.034	26	0.033	5	0.035	31	0.034	30	0.035	1	0.018	31	0.034
	Don't know	0	0	0	0	0	0	0	0	0	0	0	0	0	0	0	0	0	0
Breech birth	No	414	0.838	393	0.901	807	0.868	680	0.864	127	0.888	807	0.868	756	0.865	51	0.911	807	0.868
	Yes	80	0.162	43	0.099	123	0.132	107	0.136	16	0.112	123	0.132	118	0.135	5	0.089	123	0.132
	Don't know	0	0	0	0	0	0	0	0	0	0	0	0	0	0	0	0	0	0
Perinatal asphyxia	No	255	0.515	329	0.753	584	0.627	465	0.59	119	0.826	584	0.627	534	0.61	50	0.893	584	0.627
	Yes	230	0.465	101	0.231	331	0.355	307	0.39	24	0.167	331	0.355	326	0.372	5	0.089	331	0.355
	Don't know	10	0.02	7	0.016	17	0.018	16	0.02	1	0.007	17	0.018	16	0.018	1	0.018	17	0.018
PPROM	No	393	0.794	373	0.852	766	0.821	651	0.825	115	0.799	766	0.821	724	0.826	42	0.75	766	0.821
	Yes	102	0.206	65	0.148	167	0.179	138	0.175	29	0.201	167	0.179	153	0.174	14	0.25	167	0.179
Infants age at sample collection	0-72 hours	269	0.651	181	0.501	450	0.581	374	0.572	76	0.633	450	0.581	411	0.568	39	0.78	450	0.581
	>72 hours - 60 days	144	0.349	180	0.499	324	0.419	280	0.428	44	0.367	324	0.419	313	0.432	11	0.22	324	0.419
C) MR
Site cohort size	BC-Bangladesh	313	0.039	647	0.09	960	0.063	851	0.059	109	0.156	960	0.063	958	0.064	2	0.008	960	0.063
	BK-Bangladesh	515	0.064	491	0.068	1006	0.066	937	0.065	69	0.099	1006	0.066	996	0.067	10	0.041	1006	0.066
	ES-Ethiopia	765	0.095	326	0.045	1091	0.072	1085	0.075	6	0.009	1091	0.072	1087	0.073	4	0.016	1091	0.072
	IN-India	572	0.071	526	0.073	1098	0.072	1005	0.069	93	0.133	1098	0.072	1077	0.072	21	0.086	1098	0.072
	Kano-Nigeria	534	0.066	1138	0.159	1672	0.11	1615	0.111	57	0.081	1672	0.11	1613	0.108	59	0.241	1672	0.11
	NN-Nigeria	923	0.115	397	0.055	1320	0.087	1310	0.09	10	0.014	1320	0.087	1309	0.087	11	0.045	1320	0.087
	NW-Nigeria	653	0.081	359	0.05	1012	0.067	998	0.069	14	0.02	1012	0.067	1011	0.068	1	0.004	1012	0.067
	PC-Pakistan	48	0.006	195	0.027	243	0.016	225	0.015	18	0.026	243	0.016	233	0.016	10	0.041	243	0.016
	PP-Pakistan	1300	0.162	2377	0.331	3677	0.242	3377	0.233	300	0.429	3677	0.242	3554	0.237	123	0.502	3677	0.242
	RU-Rwanda	491	0.061	236	0.033	727	0.048	720	0.05	7	0.01	727	0.048	724	0.048	3	0.012	727	0.048
	RK-Rwanda	722	0.09	401	0.056	1123	0.074	1115	0.077	8	0.011	1123	0.074	1123	0.075	0	0	1123	0.074
	ZAT-South_Africa	1208	0.15	80	0.011	1288	0.085	1279	0.088	9	0.013	1288	0.085	1287	0.086	1	0.004	1288	0.085
	TOTAL	8044	1	7173	0.998	15217	1.002	14517	1.001	700	1.001	15217	1.002	14972	1.001	245	1	15217	1.002
Ward type	Maternity	2659	0.331	1796	0.25	4455	0.293	4322	0.298	133	0.19	4455	0.293	4404	0.294	51	0.208	4455	0.293
	Neonatal	1163	0.145	1691	0.236	2854	0.188	2619	0.18	235	0.336	2854	0.188	2792	0.186	62	0.253	2854	0.188
	Obstetrics & Gynaecology	3835	0.477	3496	0.487	7331	0.482	7003	0.482	328	0.469	7331	0.482	7202	0.481	129	0.527	7331	0.482
	Others	387	0.048	189	0.026	576	0.038	572	0.039	4	0.006	576	0.038	573	0.038	3	0.012	576	0.038
Number of beds on ward	1 to 3	263	0.033	165	0.023	428	0.028	412	0.028	16	0.023	428	0.028	422	0.028	6	0.024	428	0.028
	4 to 10	3552	0.442	3230	0.451	6782	0.446	6492	0.447	290	0.414	6782	0.446	6658	0.445	124	0.506	6782	0.446
	11 to 20	1910	0.237	2009	0.28	3919	0.258	3725	0.257	194	0.277	3919	0.258	3853	0.257	66	0.269	3919	0.258
	21+	2319	0.288	1763	0.246	4082	0.268	3882	0.268	200	0.286	4082	0.268	4033	0.269	49	0.2	4082	0.268
Bathroom on ward	No	1051	0.131	461	0.064	1512	0.099	1500	0.103	12	0.017	1512	0.099	1507	0.101	5	0.02	1512	0.099
	Yes	6993	0.869	6711	0.936	13704	0.901	13016	0.897	688	0.983	13704	0.901	13464	0.899	240	0.98	13704	0.901
Mother location on ward	First 1/3 (closest to door)	2349	0.328	2480	0.354	4829	0.341	4578	0.34	251	0.365	4829	0.341	4725	0.339	104	0.428	4829	0.341
	Middle 1/3	2507	0.35	2508	0.358	5015	0.354	4750	0.352	265	0.385	5015	0.354	4948	0.355	67	0.276	5015	0.354
	Last 1/3 (furthest from door)	1522	0.213	1604	0.229	3126	0.221	2978	0.221	148	0.215	3126	0.221	3068	0.22	58	0.239	3126	0.221
	Other	784	0.109	418	0.06	1202	0.085	1178	0.087	24	0.035	1202	0.085	1188	0.085	14	0.058	1202	0.085
Age of mother	< 20 years	1042	0.072	64	0.092	1106	0.073	1106	0.073	0	0	1106	0.073	1085	0.073	21	0.086	1106	0.073
	20 to 35 years	12066	0.835	590	0.844	12656	0.835	12649	0.835	7	1	12656	0.835	12450	0.835	206	0.841	12656	0.835
	> 35 years	1350	0.093	45	0.064	1395	0.092	1395	0.092	0	0	1395	0.092	1377	0.092	18	0.073	1395	0.092
Mother previous pregnancy	No previous pregnancy	2724	0.339	2547	0.355	5271	0.347	4995	0.344	276	0.394	5271	0.347	5176	0.346	95	0.388	5271	0.347
	Previous pregnancy didn't come to term	2057	0.256	1828	0.255	3885	0.255	3714	0.256	171	0.244	3885	0.255	3815	0.255	70	0.286	3885	0.255
	Live previous birth	3241	0.403	2772	0.387	6013	0.395	5762	0.397	251	0.359	6013	0.395	5934	0.396	79	0.322	6013	0.395
	Previous pregnancy birth status unknown	19	0.002	24	0.003	43	0.003	41	0.003	2	0.003	43	0.003	42	0.003	1	0.004	43	0.003
Mother underlying disease: Diabetes	No	7819	0.972	7045	0.982	14864	0.977	14180	0.977	684	0.977	14864	0.977	14625	0.977	239	0.976	14864	0.977
	Yes	225	0.028	128	0.018	353	0.023	337	0.023	16	0.023	353	0.023	347	0.023	6	0.024	353	0.023
Mother underlying disease: Hypertension	No	7332	0.911	6668	0.93	14000	0.92	13368	0.921	632	0.903	14000	0.92	13783	0.921	217	0.886	14000	0.92
	Yes	712	0.089	505	0.07	1217	0.08	1149	0.079	68	0.097	1217	0.08	1189	0.079	28	0.114	1217	0.08
Mother underlying disease: Immunocompromised	No	7539	0.937	7025	0.979	14564	0.957	13873	0.956	691	0.987	14564	0.957	14320	0.956	244	0.996	14564	0.957
	Yes	505	0.063	148	0.021	653	0.043	644	0.044	9	0.013	653	0.043	652	0.044	1	0.004	653	0.043
Mother had malaria	No	7204	0.896	6442	0.898	13646	0.897	12973	0.894	673	0.961	13646	0.897	13431	0.897	215	0.878	13646	0.897
	Yes	840	0.104	731	0.102	1571	0.103	1544	0.106	27	0.039	1571	0.103	1541	0.103	30	0.122	1571	0.103
Mother had tuberculosis	No	8033	0.999	7168	0.999	15201	0.999	14501	0.999	700	1	15201	0.999	14956	0.999	245	1	15201	0.999
	Yes	11	0.001	5	0.001	16	0.001	16	0.001	0	0	16	0.001	16	0.001	0	0	16	0.001
Maternal infection in the three months prior to enrolment	No	7833	0.974	6988	0.974	14821	0.974	14137	0.974	684	0.977	14821	0.974	14579	0.974	242	0.988	14821	0.974
	Yes	211	0.026	185	0.026	396	0.026	380	0.026	16	0.023	396	0.026	393	0.026	3	0.012	396	0.026
Mother had other illness	No	2185	0.272	1547	0.216	3732	0.245	3607	0.248	125	0.179	3732	0.245	3667	0.245	65	0.265	3732	0.245
	Yes	5859	0.728	5626	0.784	11485	0.755	10910	0.752	575	0.821	11485	0.755	11305	0.755	180	0.735	11485	0.755
Mother had typhoid	No	8004	0.995	7139	0.995	15143	0.995	14447	0.995	696	0.994	15143	0.995	14899	0.995	244	0.996	15143	0.995
	Yes	40	0.005	34	0.005	74	0.005	70	0.005	4	0.006	74	0.005	73	0.005	1	0.004	74	0.005
Mother attended private healthcare in the three months prior to enrolment	No	5801	0.722	4173	0.582	9974	0.656	9637	0.664	337	0.482	9974	0.656	9854	0.659	120	0.49	9974	0.656
	Yes	2234	0.278	2995	0.418	5229	0.344	4867	0.336	362	0.518	5229	0.344	5104	0.341	125	0.51	5229	0.344
Mother visited traditional healer in the three months prior to enrolment	No	7471	0.929	6273	0.875	13744	0.903	13115	0.904	629	0.899	13744	0.903	13527	0.904	217	0.886	13744	0.903
	Yes	571	0.071	899	0.125	1470	0.097	1399	0.096	71	0.101	1470	0.097	1442	0.096	28	0.114	1470	0.097
Mother visited hospital in the 12 months prior to enrolment	No	7347	0.924	6704	0.941	14051	0.932	13395	0.932	656	0.938	14051	0.932	13830	0.933	221	0.902	14051	0.932
	Yes	603	0.076	422	0.059	1025	0.068	982	0.068	43	0.062	1025	0.068	1001	0.067	24	0.098	1025	0.068
Mother used antibiotics in the three months prior to enrolment	No	7005	0.888	6167	0.884	13172	0.886	12549	0.885	623	0.906	13172	0.886	12977	0.887	195	0.837	13172	0.886
	Yes	880	0.112	809	0.116	1689	0.114	1624	0.115	65	0.094	1689	0.114	1651	0.113	38	0.163	1689	0.114
Education status of mother	None or Limited	2276	0.284	2397	0.334	4673	0.308	4472	0.309	201	0.287	4673	0.308	4603	0.308	70	0.286	4673	0.308
	Secondary schooling or University	5745	0.716	4769	0.666	10514	0.692	10015	0.691	499	0.713	10514	0.692	10339	0.692	175	0.714	10514	0.692
Family member travelled in the twelve months prior to enrolment	No	5382	0.669	5240	0.731	10622	0.698	10078	0.694	544	0.777	10622	0.698	10444	0.698	178	0.727	10622	0.698
	Yes	2662	0.331	1933	0.269	4595	0.302	4439	0.306	156	0.223	4595	0.302	4528	0.302	67	0.273	4595	0.302
Household income equal or higher than country average	No	6720	0.835	5626	0.784	12346	0.811	11863	0.817	483	0.69	12346	0.811	12139	0.811	207	0.845	12346	0.811
	Yes	1324	0.165	1547	0.216	2871	0.189	2654	0.183	217	0.31	2871	0.189	2833	0.189	38	0.155	2871	0.189
Description of residential area	Rural	2686	0.334	2398	0.334	5084	0.334	4828	0.333	256	0.366	5084	0.334	5038	0.337	46	0.188	5084	0.334
	Urban	4767	0.593	4060	0.566	8827	0.58	8432	0.581	395	0.564	8827	0.58	8655	0.578	172	0.702	8827	0.58
	Semi rural	585	0.073	713	0.099	1298	0.085	1249	0.086	49	0.07	1298	0.085	1271	0.085	27	0.11	1298	0.085
Type of residence	Apartment	2213	0.275	2008	0.28	4221	0.277	4048	0.279	173	0.247	4221	0.277	4147	0.277	74	0.302	4221	0.277
	Separate house	5098	0.634	4651	0.648	9749	0.641	9263	0.638	486	0.694	9749	0.641	9593	0.641	156	0.637	9749	0.641
	Shack	672	0.084	442	0.062	1114	0.073	1080	0.074	34	0.049	1114	0.073	1099	0.073	15	0.061	1114	0.073
	Other	57	0.007	71	0.01	128	0.008	121	0.008	7	0.01	128	0.008	128	0.009	0	0	128	0.008
Number of bedrooms in residence	0	234	0.029	119	0.017	353	0.023	350	0.024	3	0.004	353	0.023	352	0.024	1	0.004	353	0.023
	1 to 2	5130	0.638	4108	0.573	9238	0.607	8869	0.611	369	0.527	9238	0.607	9114	0.609	124	0.506	9238	0.607
	3+	2680	0.333	2946	0.411	5626	0.37	5298	0.365	328	0.469	5626	0.37	5506	0.368	120	0.49	5626	0.37
Number of people living in residence	1 to 3	3249	0.404	2248	0.313	5497	0.361	5330	0.367	167	0.239	5497	0.361	5427	0.362	70	0.286	5497	0.361
	4 to 6	3457	0.43	2920	0.407	6377	0.419	6072	0.418	305	0.436	6377	0.419	6291	0.42	86	0.351	6377	0.419
	7+	1338	0.166	2005	0.28	3343	0.22	3115	0.215	228	0.326	3343	0.22	3254	0.217	89	0.363	3343	0.22
Drinking water	Boiled	1276	0.159	812	0.113	2088	0.137	2022	0.139	66	0.094	2088	0.137	2070	0.138	18	0.073	2088	0.137
	Filtered	510	0.063	749	0.104	1259	0.083	1158	0.08	101	0.144	1259	0.083	1226	0.082	33	0.135	1259	0.083
	Neither	6255	0.778	5611	0.782	11866	0.78	11333	0.781	533	0.761	11866	0.78	11672	0.78	194	0.792	11866	0.78
Residence access to wastewater network	No	4041	0.503	3670	0.512	7711	0.507	7359	0.507	352	0.503	7711	0.507	7602	0.508	109	0.445	7711	0.507
	Yes	3998	0.497	3503	0.488	7501	0.493	7153	0.493	348	0.497	7501	0.493	7365	0.492	136	0.555	7501	0.493
Residence water supply	Municipal network	2482	0.31	1840	0.258	4322	0.285	4134	0.286	188	0.27	4322	0.285	4253	0.285	69	0.284	4322	0.285
	Private well	1805	0.225	2443	0.342	4248	0.28	3953	0.274	295	0.424	4248	0.28	4161	0.279	87	0.358	4248	0.28
	Communal taps	1808	0.226	1124	0.158	2932	0.194	2871	0.199	61	0.088	2932	0.194	2894	0.194	38	0.156	2932	0.194
	Water vender, sachet or bottled water	1360	0.17	1014	0.142	2374	0.157	2321	0.161	53	0.076	2374	0.157	2339	0.157	35	0.144	2374	0.157
	Ground water	557	0.07	713	0.1	1270	0.084	1171	0.081	99	0.142	1270	0.084	1256	0.084	14	0.058	1270	0.084
Type of toilet in residence	Pit latrine or No toilet	2719	0.338	2241	0.312	4960	0.326	4789	0.33	171	0.244	4960	0.326	4916	0.328	44	0.18	4960	0.326
	Sit and/or squat with flush	5315	0.661	4925	0.687	10240	0.673	9711	0.669	529	0.756	10240	0.673	10039	0.671	201	0.82	10240	0.673
	Other	7	0.001	7	0.001	14	0.001	14	0.001	0	0	14	0.001	14	0.001	0	0	14	0.001
Mother access to soap	No	102	0.013	93	0.013	195	0.013	189	0.013	6	0.009	195	0.013	189	0.013	6	0.024	195	0.013
	Yes	7938	0.987	7080	0.987	15018	0.987	14324	0.987	694	0.991	15018	0.987	14779	0.987	239	0.976	15018	0.987
Mother handwashing frequency	Occasionally	4794	0.596	4771	0.665	9565	0.629	9100	0.627	465	0.664	9565	0.629	9425	0.63	140	0.571	9565	0.629
	Frequently	3247	0.404	2401	0.335	5648	0.371	5413	0.373	235	0.336	5648	0.371	5543	0.37	105	0.429	5648	0.371
Mother shower frequency	Occasionally	3106	0.648	3095	0.648	6201	0.648	5891	0.647	310	0.667	6201	0.648	6131	0.65	70	0.5	6201	0.648
	Frequently	1689	0.352	1679	0.352	3368	0.352	3213	0.353	155	0.333	3368	0.352	3298	0.35	70	0.5	3368	0.352
Frequency of solid waste collection	No solid waste pipe nearby	5270	0.655	5046	0.703	10316	0.678	9858	0.679	458	0.654	10316	0.678	10154	0.678	162	0.661	10316	0.678
	We deal with it ourselves	983	0.122	1109	0.155	2092	0.137	1961	0.135	131	0.187	2092	0.137	2052	0.137	40	0.163	2092	0.137
	Once a week or more	1493	0.186	756	0.105	2249	0.148	2164	0.149	85	0.121	2249	0.148	2217	0.148	32	0.131	2249	0.148
	Less than once a week	237	0.029	180	0.025	417	0.027	409	0.028	8	0.011	417	0.027	415	0.028	2	0.008	417	0.027
	Not disposed	46	0.006	71	0.01	117	0.008	100	0.007	17	0.024	117	0.008	108	0.007	9	0.037	117	0.008
	Other	13	0.002	11	0.002	24	0.002	23	0.002	1	0.001	24	0.002	24	0.002	0	0	24	0.002

## Sheet: SourceData_EDFig7(ii)
Source Data for Extended Data Figure 7(ii) - Exploratory multivariable analysis performed to understand (A) the association between WASH (water, sanitation and hygiene) related variables and maternal carriage of ARGs using the explanatory variables shown in the table; (B) association between the mother’s handwashing frequency (explanatory variable) and maternal carriage of ARGs (outcome) and cont…
A) WASH	blaCTX-M-15		blaNDM		blaOXA-48-like
	MV1 (OR; 95% CI; p-value)	MV2 (OR; 95% CI; p-value)	MV1 (OR; 95% CI; p-value)	MV2 (OR; 95% CI; p-value)	MV1 (OR; 95% CI; p-value)	MV2 (OR; 95% CI; p-value)
	NObs=15108	NObs=15111	NObs=15094	NObs=15097	NObs=13822	NObs=13950
Residence water supply
Municipal network	1.00	1.00	1.00	1.00	1.00	1.00
Private well	0.99; 0.88-1.11; 1.000	0.98; 0.87-1.11; 1.000	1.19; 0.94-1.52; 1.000	1.20; 0.95-1.53; 1.000	0.75; 0.52-1.07; 1.000	0.74; 0.52-1.06; 1.000
Communal taps	1.05; 0.92-1.20; 1.000	1.06; 0.93-1.21; 1.000	0.98; 0.71-1.37; 1.000	0.98; 0.71-1.37; 1.000	1.45; 0.94-2.23; 1.000	1.45; 0.95-2.24; 1.000
Water, vender, sachet or bottled water	0.94; 0.82-1.08; 1.000	0.94; 0.82-1.08; 1.000	1.26; 0.86-1.85; 1.000	1.26; 0.85-1.85; 1.000	1.02; 0.62-1.66; 1.000	1.03; 0.63-1.67; 1.000
Ground water	1.06; 0.91-1.25; 1.000	1.07; 0.92-1.25; 1.000	1.17; 0.85-1.62; 1.000	1.18; 0.86-1.62; 1.000	0.95; 0.51-1.76; 1.000	0.93; 0.50-1.73; 1.000
Drinking water
Boiled	1.00	1.00	1.00	1.00	1.00	1.00
Filtered	1.08; 0.91-1.29; 1.000	1.08; 0.91-1.28; 1.000	0.85; 0.60-1.22; 1.000	0.86; 0.60-1.22; 1.000	0.64; 0.34-1.21; 1.000	0.66; 0.35-1.25; 1.000
Neither	1.07; 0.93-1.22; 1.000	1.07; 0.94-1.23; 1.000	0.73; 0.53-1.01; 1.000	0.74; 0.54-1.02; 1.000	0.66; 0.38-1.16; 1.000	0.67; 0.39-1.17; 1.000
Residence with access to wastewater network
No	1.00	1.00	1.00	1.00	1.00	1.00
Yes	1.30; 1.18-1.43; <0.001	1.29; 1.17-1.42; <0.001	1.14; 0.92-1.39; 1.000	1.14; 0.93-1.40; 1.000	1.12; 0.82-1.53; 1.000	1.14; 0.83-1.56; 1.000
Frequency of solid waste collection
No solid waste pipe nearby	1.00	1.00	1.00	1.00	1.00	1.00
We deal with it ourselves	1.09; 0.95-1.24; 1.000	1.08; 0.95-1.23; 1.000	1.37; 1.05-1.81; 0.506	1.36; 1.04-1.78; 0.390	1.40; 0.93-2.11; 1.000	1.37; 0.91-2.06; 1.000
Once a week or more	1.04; 0.92-1.16; 1.000	1.04; 0.92-1.17; 1.000	1.08; 0.83-1.41; 1.000	1.08; 0.83-1.41; 1.000	1.61; 1.05-2.47; 0.560	1.60; 1.04-2.45; 0.434
Less than once a week	1.01; 0.81-1.25; 1.000	1.00; 0.81-1.24; 1.000	0.57; 0.28-1.18; 1.000	0.57; 0.28-1.17; 1.000	0.41; 0.10-1.70; 1.000	0.41; 0.10-1.67; 1.000
Not disposed	1.11; 0.75-1.63; 1.000	1.12; 0.76-1.65; 1.000	2.24; 1.31-3.83; 0.072	2.25; 1.32-3.83; 0.051	2.75; 1.30-5.82; 0.176	2.85; 1.35-6.03; 0.096
Other	0.57; 0.24-1.40; 1.000	0.58; 0.24-1.42; 1.000	0.66; 0.09-4.98; 1.000	0.69; 0.09-5.18; 1.000	Not estimable	Not estimable
Access to soap
No	1.00	1.00	1.00	1.00	1.00	1.00
Yes	0.90; 0.66-1.23; 1.000	0.88; 0.65-1.20; 1.000	1.23; 0.53-2.83; 1.000	1.25; 0.54-2.87; 1.000	0.41; 0.18-0.97; 0.798	0.42; 0.18-0.99; 0.598
Mother handwashing frequency
Occasionally	1.00	1.00	1.00	1.00	1.00	1.00
Frequently	0.85; 0.78-0.93; 0.008	0.85; 0.78-0.92; 0.003	0.79; 0.65-0.96; 0.414	0.80; 0.66-0.96; 0.304	1.48; 1.09-2.02; 0.252	1.48; 1.09-2.01; 0.180
Type of residence		NA		NA		NA
Apartment	1.00		1.00		1.00
Separate house	0.99; 0.89-1.11; 1.000		0.99; 0.79-1.23; 1.000		0.82; 0.60-1.13; 1.000
Shack	1.17; 0.96-1.42; 1.000		1.07; 0.68-1.67; 1.000		1.02; 0.54-1.95; 1.000
Other	1.62; 1.07-2.44; 0.484		1.10; 0.48-2.53; 1.000		Not estimable
Type of toilet in residence
Pit latrine or No toilet	1.00	1.00	1.00	1.00	1.00	1.01
Sit and/or squat with flush	0.82; 0.71-0.96; 0.253	0.79; 0.69-0.92; 0.032	1.20; 0.82-1.76; 1.000	1.15; 0.80-1.64; 1.000	0.70; 0.41-1.18; 1.000	0.69; 0.42-1.14; 1.000
Other	0.57; 0.19-1.71; 1.000	0.54; 0.18-1.65; 1.000	Not estimable	Not estimable	Not estimable	Not estimable
Number of bedrooms in residence		NA		NA		NA
0	1.00		1.00		1.00
1-2	0.84; 0.64-1.09; 1.000		0.78; 0.21-2.89; 1.000		1.80; 0.21-15.49; 1.000
3+	0.78; 0.59-1.03; 1.000		0.85; 0.23-3.18; 1.000		1.86; 0.21-16.27; 1.000
Number of people living in residence		NA		NA		NA
1-3	1.00		1.00		1.00
4-6	0.97; 0.89-1.06; 1.000		0.96; 0.78-1.18; 1.000		0.80; 0.57-1.12; 1.000
7+	1.08; 0.96-1.21; 1.000		1.12; 0.88-1.43; 1.000		0.87; 0.60-1.27; 1.000
Household income equal or higher than country average
No	1.00	1.00	1.00	1.00	1.00	1.00
Yes	0.99; 0.86-1.13; 1.000	0.98; 0.85-1.12; 1.000	1.36; 1.01-1.82; 0.924	1.36; 1.01-1.83; 0.560	1.33; 0.82-2.14; 1.000	1.32; 0.82-2.12; 1.000
Mother education status
None or Limited	1.00	1.00	1.00	1.00	1.00	1.00
Secondary schooling or University	0.94; 0.86-1.03; 1.000	0.92; 0.85-1.01; 1.000	0.96; 0.80-1.16; 1.000	0.97; 0.81-1.16; 1.000	1.21; 0.89-1.65; 1.000	1.22; 0.90-1.64; 1.000
B) Mother handwashing frequency(*1)	blaCTX-M-15		blaNDM		blaOXA-48-like
	MV1 (OR; 95% CI; p-value)	MV2 (OR; 95% CI; p-value)	MV1 (OR; 95% CI; p-value)	MV2 (OR; 95% CI; p-value)	MV1 (OR; 95% CI; p-value)	MV2 (OR; 95% CI; p-value)
	NObs= 15111	NObs= 15114	NObs= 15111	NObs= 15114	NObs= 13839	NObs= 13967
Occasional	1.00	1.00	1.00	1.00	1.00	1.00
Frequent	0.85; 0.78-0.93; 0.000	0.85; 0.78-0.92; 0.000	0.81; 0.67-0.98; 0.027	0.80; 0.67-0.97; 0.025	1.49; 1.10-2.02; 0.010	1.49; 1.10-2.02; 0.010
C) Maternal infection in the three months prior to enrolment(*2)	blaCTX-M-15	blaNDM	blaOXA-48
	OR; 95% CI; p-value	OR; 95% CI; p-value	OR; 95% CI; p-value
	NObs=14973	NObs=14959	NObs=13812
No	1.00	1.00	1.00
Yes	1.26; 1.01-1.58; 0.040	1.15; 0.67-1.97; 0.611	0.72; 0.22-2.34; 0.583
D) Maternal use of antibiotics in the three months prior to enrolment(*3)	blaCTX-M-15	blaNDM	blaOXA-48
	OR; 95% CI; p-value	OR; 95% CI; p-value	OR; 95% CI; p-value
	NObs=14690	NObs=14690	NObs=13567
No	1.00	1.00	1.00
Yes	1.36; 1.20-1.55; 0.000	1.71; 1.24-2.35; 0.001	1.69; 1.09-2.61; 0.018
WASH MV1= Full model including type of residence, number of residents and number of bedrooms
WASH MV2= Full model excluding type of residence, number of residents and number of bedrooms
Mother handwashing MV1= Full model including type of residence
Mother handwashing MV2= Full model excluding type of residence
NA= not applicable
*1: Confounders adjusted for include mother's education status, household income, residence water supply, access to soap, frequency of solid waste collection, residence with access to waste water network, type of residence.
*2: Confounders adjusted for include age of mother, mother visiting hospital in 12 months prior to enrolment, mother attended private healthcare in three months prior to enrolment, mother visited traditional healer in three months prior enrolment, mother's education status, type of toilet in residence, mother's handwashing frequency, residence with access to wastewater network, frequency of solid…
*3: Confounders adjusted for include maternal infection in three months prior to enrolment, mother immunocompromised, mother with diabetes, mother visiting hospital in 12 months prior to enrolment, mother attended private healthcare in three months prior to enrolment, mother visited traditional healer in three months prior to enrolment, household income, mother's education status.

## Sheet: SourceData_EDFig7(iii) 
Source Data for Extended Data Figure 7(ii) - Association between ARG carriage among birth cohort neonates and birth healthcare environment was explored by fitting a logistic regression model to each ARG (outcome) and the explanatory variables shown in the table. The model was re-fitted including PPROM in place of prematurity (these variables were not included in the same model due to their collin…
Birth healthcare environment	blaCTX-M-15		blaNDM		blaOXA-48-like
	MV1 (OR; 95% CI; p-value)	MV2 (OR; 95% CI; p-value)	MV1 (OR; 95% CI; p-value)	MV2 (OR; 95% CI; p-value)	MV1 (OR; 95% CI; p-value)	MV2 (OR; 95% CI; p-value)
	NObs=912	NObs=920	NObs=917	NObs=925	NObs=575	NObs=578
Number of beds on ward
1-3	1.00	1.00	1.00	1.00	1.00	1.00
4-10	0.22; 0.02-2.91; 1.000	0.23; 0.02-2.85; 1.000	1.45; 0.18-12.00; 1.000	1.41; 0.18-11.16; 1.000	1.09; 0.06-21.72; 1.000	1.16; 0.06-22.22; 1.000
11-20	0.51; 0.03-7.56; 1.000	0.45; 0.03-6.24; 1.000	1.34; 0.15-12.22; 1.000	1.47; 0.17-12.90; 1.000	0.23; 0.01-5.21; 1.000	0.25; 0.01-5.70; 1.000
≥21	0.40; 0.03-6.11; 1.000	0.36; 0.03-5.21; 1.000	0.95; 0.09-9.97; 1.000	1.04; 0.10-10.61; 1.000	0.05; 0.00-3.89; 1.000	0.06; 0.00-4.72; 1.000
Bathroom on ward
No	1.00	1.00	1.00	1.00	1.00	1.00
Yes	2.52; 0.45-14.02; 1.000	2.63; 0.48-14.48; 1.000	4.92; 0.81-29.85; 0.830	5.27; 0.87-31.83; 0.700	1.80; 0.25-12.93; 1.000	1.77; 0.25-12.71; 1.000
Delivery type
Natural birth	1.00	1.00	1.00	1.00	1.00	1.00
Planned C-section	2.59; 1.31-5.12; 0.072	2.41; 1.22-4.76; 0.121	1.05; 0.43-2.58; 1.000	0.99; 0.41-2.40; 1.000	0.69; 0.19-2.57; 1.000	0.83; 0.22-3.20; 1.000
Emergency C-section	1.72; 1.17-2.53; 0.072	1.60; 1.08-2.36; 0.190	1.35; 0.69-2.65; 1.000	1.26; 0.64-2.47; 1.000	1.08; 0.42-2.77; 1.000	1.32; 0.49-3.53; 1.000
Other assisted birth	1.57; 0.78-3.15; 1.000	1.47; 0.73-2.96; 1.000	0.84; 0.31-2.24; 1.000	0.77; 0.29-2.07; 1.000	0.90; 0.17-4.90; 1.000	0.92; 0.17-4.97; 1.000
Timing of birth		NA		NA		NA
On time	1.00		1.00		1.00
premature	1.09; 0.70-1.68; 1.000		0.83; 0.44-1.57; 1.000		1.46; 0.62-3.42; 1.000
Late	0.92; 0.40-2.12; 1.000		6.23; 1.41-27.65; 0.176		2.25; 0.11-45.23; 1.000
Breech
No	1.00	1.00	1.00	1.00	1.00	1.00
Yes	0.76; 0.46-1.25; 1.000	0.81; 0.49-1.32; 1.000	3.92; 1.44-10.67; 0.084	3.32; 1.26-8.75; 0.165	1.39; 0.28-6.82; 1.000	1.09; 0.21-5.72; 1.000
Perinatal asphyxia
No	1.00	1.00	1.00	1.00	1.00	1.00
Yes	0.82; 0.55-1.24; 1.000	0.87; 0.58-1.32; 1.000	1.10; 0.52-2.34; 1.000	0.99; 0.47-2.09; 1.000	0.41; 0.10-1.62; 1.000	0.40; 0.10-1.56; 1.000
Don't know	1.42; 0.47-4.23; 1.000	1.47; 0.49-4.39; 1.000	2.23; 0.02-264.82; 1.000	2.11; 0.02-180.86; 1.000	4.35; 0.07-282.80; 1.000	3.73; 0.06-237.09; 1.000
PPROM	NA		NA		NA
No		1.00		1.00		1.00
Yes		0.77; 0.48-1.22; 1.000		1.05; 0.50-2.20; 1.000		2.08; 0.66-6.56; 1.000
MV1= Full model including Timing of birth
MV2= Full model including PPROM
